# Supplementary material for: Dimethano­lbis[4,4,5,5-tetra­methyl-2-(5-methyl­imidazol-4-yl)-2-imidazoline-1-oxyl-3-oxide-κ2 O,N]cobalt(II) diperchlorate
Source: Acta Crystallogr Sect E Struct Rep Online. 2009 Dec 4;66(Pt 1):m19. doi: 10.1107/S1600536809051782 (PMC2980142; doi:10.1107/S1600536809051782)
Supplement: Supplementary file 1 [file e-66-00m19-sup1.cif]

##############################################################################
###                                                                        ###
###        Electronic paper (Acta Crystallographica Section E)             ###
###                                                                        ###
##############################################################################
#                                                                            #
# This CIF contains the data in a paper accepted for publication in Acta     #
# Crystallographica Section E. It conforms to the requirements of Notes      #
# for Authors for Section E, and has been peer reviewed under the auspices   #
# of the IUCr Commission on Journals.                                        #
#                                                                            #
# Full details of the Crystallographic Information File format               #
# are given in the paper "The Crystallographic Information File (CIF):       #
# a New Standard Archive File for Crystallography" by S. R. Hall, F. H.      #
# Allen and I. D. Brown [Acta Cryst. (1991), A47, 655-685].                  #
#                                                                            #
# The current version of the core CIF dictionary is obtainable from          #
# ftp://ftp.iucr.org/pub/cif_core.dic. The current version number is 2.4.    #
#                                                                            #
# Software is freely available for graphical display of the structure(s) in  #
# this CIF.  For information consult the CIF home page http://www.iucr.org/  #
# cif/home.html                                                              #
#                                                                            #
# This file may be used for bona fide research purposes within the           #
# scientific community so long as proper attribution is given to the journal # 
# article from which it was obtained.                                        #
#                                                                            #
##############################################################################
                                             
data_I
_audit_creation_method     SHELXL-97
_chemical_name_systematic
;
Dimethanolbis[4,4,5,5-tetramethyl-2-(5-methylimidazol-4-yl)-2-
imidazoline-1-oxyl-3-oxide-\k^2^<i>O</i>,<i>N</i>]cobalt(II) diperchlorate
;
_chemical_name_common     ?
_chemical_formula_moiety     'C24 H42 Co N8 O6 , 2Cl O4'
_chemical_formula_sum     'C24 H42 Cl2 Co N8 O14'
_chemical_formula_iupac     '[Co (C11 H17 N4 O2)2 (C H4 O)2] (Cl O4)2'
_chemical_formula_weight     796.49
_chemical_melting_point     ?
_symmetry_cell_setting     triclinic
_symmetry_space_group_name_H-M     'P -1'
_symmetry_space_group_name_Hall     '-P 1'
loop_
    _symmetry_equiv_pos_as_xyz
    'x, y, z'
    '-x, -y, -z'
_cell_length_a     8.761(3)
_cell_length_b     9.030(3)
_cell_length_c     11.819(4)
_cell_angle_alpha     88.470(8)
_cell_angle_beta     85.260(11)
_cell_angle_gamma     66.638(7)
_cell_volume     855.4(5)
_cell_formula_units_Z     1
_cell_measurement_reflns_used     1879
_cell_measurement_theta_min     2.46
_cell_measurement_theta_max     23.83
_cell_measurement_temperature     295(2)
_exptl_crystal_description     block
_exptl_crystal_colour     purple
_exptl_crystal_size_max     0.21
_exptl_crystal_size_mid     0.10
_exptl_crystal_size_min     0.06
_exptl_crystal_density_diffrn     1.546
_exptl_crystal_density_meas     ?
_exptl_crystal_density_method     'not measured'
_exptl_crystal_F_000     415
_exptl_absorpt_coefficient_mu     0.734
_exptl_absorpt_correction_type     multi-scan
_exptl_absorpt_process_details     '(SADABS; Sheldrick, 1996)'
_exptl_absorpt_correction_T_min     0.8623
_exptl_absorpt_correction_T_max     0.9593
_exptl_special_details
;
;
_diffrn_ambient_temperature     295(2)
_diffrn_radiation_type     MoK\a
_diffrn_radiation_wavelength     0.71073
_diffrn_radiation_source     'fine-focus sealed tube'
_diffrn_radiation_monochromator     graphite
_diffrn_measurement_device_type     'Bruker SMART APEXII CCD area-detector'
_diffrn_measurement_method     'phi and omega scans'
_diffrn_detector_area_resol_mean     ?
_diffrn_reflns_number     7639
_diffrn_reflns_av_R_equivalents     0.0353
_diffrn_reflns_av_sigmaI/netI     0.0604
_diffrn_reflns_theta_min     2.46
_diffrn_reflns_theta_max     27.49
_diffrn_reflns_theta_full     27.49
_diffrn_measured_fraction_theta_max     0.984
_diffrn_measured_fraction_theta_full     0.984
_diffrn_reflns_limit_h_min     -11
_diffrn_reflns_limit_h_max     11
_diffrn_reflns_limit_k_min     -11
_diffrn_reflns_limit_k_max     11
_diffrn_reflns_limit_l_min     -14
_diffrn_reflns_limit_l_max     15
_diffrn_standards_number     ?
_diffrn_standards_interval_count     ?
_diffrn_standards_interval_time     ?
_diffrn_standards_decay_%     ?
_refine_special_details
;
Refinement of <i>F</i>^2^ against ALL reflections. The weighted <i>R</i>-factor
<i>wR</i> and
goodness of fit <i>S</i> are based on <i>F</i>^2^, conventional
<i>R</i>-factors <i>R</i> are based
on <i>F</i>, with <i>F</i> set to zero for negative <i>F</i>^2^. The threshold
expression of
<i>F</i>^2^ > \s(<i>F</i>^2^) is used only for calculating <i>R</i>-factors(gt)
<i>etc</i>. and is
not relevant to the choice of reflections for refinement. <i>R</i>-factors
based
on <i>F</i>^2^ are statistically about twice as large as those based on
<i>F</i>, and <i>R</i>-factors based on ALL data will be even larger.
;
_reflns_number_total     3880
_reflns_number_gt     2629
_reflns_threshold_expression     I>2\s(I)
_refine_ls_structure_factor_coef     Fsqd
_refine_ls_matrix_type     full
_refine_ls_R_factor_all     0.0905
_refine_ls_R_factor_gt     0.0582
_refine_ls_wR_factor_gt     0.1480
_refine_ls_wR_factor_ref     0.1694
_refine_ls_goodness_of_fit_ref     1.019
_refine_ls_restrained_S_all     1.019
_refine_ls_number_reflns     3880
_refine_ls_number_parameters     229
_refine_ls_number_restraints     0
_refine_ls_hydrogen_treatment     constr
_refine_ls_weighting_scheme     calc
_refine_ls_weighting_details
                 'calc w=1/[\s^2^(Fo^2^)+(0.0990P)^2^] where P=(Fo^2^+2Fc^2^)/3'
_atom_sites_solution_hydrogens     geom
_atom_sites_solution_primary     direct
_atom_sites_solution_secondary     difmap
_refine_ls_shift/su_max     0.000
_refine_ls_shift/su_mean     0.000
_refine_diff_density_max     1.111
_refine_diff_density_min     -0.700
_refine_ls_extinction_method     none
_refine_ls_extinction_coef     ?
loop_
    _atom_type_symbol
    _atom_type_description
    _atom_type_scat_dispersion_real
    _atom_type_scat_dispersion_imag
    _atom_type_scat_source
    'C' 'C' 0.0033 0.0016
                         'International Tables Vol C Tables 4.2.6.8 and 6.1.1.4'
    'H' 'H' 0.0000 0.0000
                         'International Tables Vol C Tables 4.2.6.8 and 6.1.1.4'
    'N' 'N' 0.0061 0.0033
                         'International Tables Vol C Tables 4.2.6.8 and 6.1.1.4'
    'O' 'O' 0.0106 0.0060
                         'International Tables Vol C Tables 4.2.6.8 and 6.1.1.4'
    'Cl' 'Cl' 0.1484 0.1585
                         'International Tables Vol C Tables 4.2.6.8 and 6.1.1.4'
    'Co' 'Co' 0.3494 0.9721
                         'International Tables Vol C Tables 4.2.6.8 and 6.1.1.4'
_computing_data_collection     'SMART (Bruker, 2002)'
_computing_cell_refinement     'SAINT (Bruker, 2002)'
_computing_data_reduction     'SAINT (Bruker, 2002)'
_computing_structure_solution     'SHELXS97 (Sheldrick, 2008)'
_computing_structure_refinement     'SHELXL97 (Sheldrick, 2008)'
_computing_molecular_graphics     'SHELXTL (Sheldrick, 2008)'
_computing_publication_material     'publCIF (Westrip, 2009)'
loop_
    _atom_site_type_symbol
    _atom_site_label
    _atom_site_fract_x
    _atom_site_fract_y
    _atom_site_fract_z
    _atom_site_U_iso_or_equiv
    _atom_site_adp_type
    _atom_site_calc_flag
    _atom_site_refinement_flags
    _atom_site_occupancy
    _atom_site_disorder_assembly
    _atom_site_disorder_group
    Co Co1 0.5000 0.5000 0.5000 0.0314(2) Uani d S 1 . .
    O O1 0.7069(3) 0.5395(3) 0.44273(19) 0.0368(6) Uani d . 1 . .
    O O2 0.6974(3) 0.6104(4) 0.0527(2) 0.0508(7) Uani d . 1 . .
    O O3 0.1971(5) 0.1192(5) 0.3303(3) 0.0772(10) Uani d . 1 . .
    O O4 0.3181(5) 0.0497(4) 0.1465(3) 0.0735(10) Uani d . 1 . .
    O O5 0.0366(5) 0.1057(6) 0.1857(4) 0.1136(16) Uani d . 1 . .
    O O6 0.2364(6) -0.1310(4) 0.2532(3) 0.0897(13) Uani d . 1 . .
    O O8 0.3412(3) 0.7434(3) 0.4682(2) 0.0479(7) Uani d . 1 . .
    H H8D 0.3254 0.7810 0.4015 0.072 Uiso d R 1 . .
    N N1 0.4844(3) 0.4351(3) 0.3332(2) 0.0343(6) Uani d . 1 . .
    N N2 0.4676(4) 0.2834(4) 0.1975(3) 0.0405(7) Uani d . 1 . .
    H H2 0.4357 0.2195 0.1628 0.049 Uiso calc R 1 . .
    N N3 0.7304(3) 0.5838(3) 0.3387(2) 0.0303(6) Uani d . 1 . .
    N N4 0.7347(3) 0.6110(4) 0.1542(2) 0.0373(7) Uani d . 1 . .
    C C1 0.5901(4) 0.4399(4) 0.2393(3) 0.0314(7) Uani d . 1 . .
    C C2 0.5821(4) 0.3431(4) 0.1536(3) 0.0347(7) Uani d . 1 . .
    C C3 0.4138(4) 0.3410(4) 0.3035(3) 0.0396(8) Uani d . 1 . .
    H H3 0.3359 0.3168 0.3498 0.048 Uiso calc R 1 . .
    C C4 0.6842(4) 0.5387(4) 0.2443(3) 0.0313(7) Uani d . 1 . .
    C C5 0.7972(4) 0.7126(4) 0.3165(3) 0.0357(8) Uani d . 1 . .
    C C6 0.8510(5) 0.6844(5) 0.1892(3) 0.0425(9) Uani d . 1 . .
    C C7 0.6485(6) 0.8712(5) 0.3436(5) 0.0623(12) Uani d . 1 . .
    H H7A 0.5604 0.8808 0.2970 0.094 Uiso calc R 1 . .
    H H7B 0.6817 0.9597 0.3287 0.094 Uiso calc R 1 . .
    H H7C 0.6098 0.8731 0.4222 0.094 Uiso calc R 1 . .
    C C8 0.9369(5) 0.6878(5) 0.3931(3) 0.0502(10) Uani d . 1 . .
    H H8A 0.8904 0.7159 0.4698 0.075 Uiso calc R 1 . .
    H H8B 0.9945 0.7551 0.3680 0.075 Uiso calc R 1 . .
    H H8C 1.0136 0.5768 0.3898 0.075 Uiso calc R 1 . .
    C C9 0.8249(7) 0.8374(6) 0.1205(4) 0.0746(15) Uani d . 1 . .
    H H9A 0.8636 0.8089 0.0426 0.112 Uiso calc R 1 . .
    H H9B 0.8863 0.8929 0.1506 0.112 Uiso calc R 1 . .
    H H9C 0.7084 0.9065 0.1253 0.112 Uiso calc R 1 . .
    C C10 1.0289(5) 0.5579(7) 0.1667(4) 0.0648(13) Uani d . 1 . .
    H H10A 1.0382 0.4590 0.2035 0.097 Uiso calc R 1 . .
    H H10B 1.1059 0.5960 0.1960 0.097 Uiso calc R 1 . .
    H H10C 1.0544 0.5393 0.0864 0.097 Uiso calc R 1 . .
    C C11 0.6750(5) 0.2887(5) 0.0407(3) 0.0468(9) Uani d . 1 . .
    H H11A 0.6625 0.1935 0.0170 0.070 Uiso calc R 1 . .
    H H11B 0.7911 0.2650 0.0462 0.070 Uiso calc R 1 . .
    H H11C 0.6313 0.3726 -0.0139 0.070 Uiso calc R 1 . .
    C C12 0.2019(5) 0.8318(5) 0.5434(4) 0.0537(10) Uani d . 1 . .
    H H12A 0.1220 0.7833 0.5454 0.081 Uiso calc R 1 . .
    H H12B 0.1516 0.9410 0.5176 0.081 Uiso calc R 1 . .
    H H12C 0.2375 0.8310 0.6181 0.081 Uiso calc R 1 . .
    Cl Cl1 0.19354(13) 0.03724(13) 0.22937(9) 0.0534(3) Uani d . 1 . .
loop_
    _atom_site_aniso_label
    _atom_site_aniso_U_11
    _atom_site_aniso_U_22
    _atom_site_aniso_U_33
    _atom_site_aniso_U_12
    _atom_site_aniso_U_13
    _atom_site_aniso_U_23
    Co1 0.0307(3) 0.0365(4) 0.0318(4) -0.0185(3) -0.0037(2) 0.0074(3)
    O1 0.0374(12) 0.0511(15) 0.0307(12) -0.0268(11) -0.0057(10) 0.0070(11)
    O2 0.0599(17) 0.0717(19) 0.0359(14) -0.0412(15) -0.0107(12) 0.0100(13)
    O3 0.099(3) 0.089(3) 0.061(2) -0.056(2) 0.0030(19) -0.0138(19)
    O4 0.088(2) 0.094(3) 0.063(2) -0.064(2) 0.0018(18) 0.0024(18)
    O5 0.071(2) 0.141(4) 0.137(4) -0.044(3) -0.049(3) 0.023(3)
    O6 0.156(4) 0.072(2) 0.071(2) -0.073(3) -0.032(2) 0.0274(18)
    O8 0.0429(14) 0.0436(14) 0.0524(16) -0.0128(12) -0.0051(12) 0.0156(12)
    N1 0.0322(14) 0.0399(16) 0.0360(16) -0.0196(13) -0.0053(12) 0.0038(12)
    N2 0.0428(16) 0.0409(16) 0.0486(18) -0.0268(14) -0.0100(14) 0.0006(14)
    N3 0.0323(13) 0.0363(14) 0.0296(14) -0.0213(12) -0.0038(11) 0.0062(11)
    N4 0.0393(16) 0.0487(17) 0.0331(15) -0.0267(14) -0.0072(12) 0.0069(13)
    C1 0.0313(16) 0.0322(17) 0.0339(17) -0.0157(14) -0.0055(13) 0.0052(13)
    C2 0.0319(16) 0.0374(18) 0.0395(19) -0.0177(15) -0.0094(14) 0.0042(15)
    C3 0.0339(17) 0.044(2) 0.048(2) -0.0229(16) -0.0082(15) 0.0094(17)
    C4 0.0309(16) 0.0363(17) 0.0315(17) -0.0185(14) -0.0022(13) 0.0035(14)
    C5 0.0372(18) 0.0408(19) 0.0399(19) -0.0267(16) -0.0063(14) 0.0053(15)
    C6 0.048(2) 0.057(2) 0.039(2) -0.0388(19) -0.0089(16) 0.0105(17)
    C7 0.061(3) 0.044(2) 0.088(3) -0.027(2) -0.003(2) -0.005(2)
    C8 0.053(2) 0.067(3) 0.050(2) -0.043(2) -0.0154(18) 0.008(2)
    C9 0.108(4) 0.085(3) 0.069(3) -0.076(3) -0.032(3) 0.040(3)
    C10 0.049(2) 0.095(4) 0.058(3) -0.039(3) 0.010(2) -0.017(3)
    C11 0.049(2) 0.052(2) 0.042(2) -0.0218(19) -0.0002(17) -0.0075(17)
    C12 0.050(2) 0.043(2) 0.062(3) -0.0106(19) -0.012(2) -0.0047(19)
    Cl1 0.0628(6) 0.0628(6) 0.0512(6) -0.0409(5) -0.0164(5) 0.0139(5)
_geom_special_details
;
All e.s.d.'s (except the e.s.d. in the dihedral angle between two l.s. planes)
are estimated using the full covariance matrix. The cell e.s.d.'s are taken
into account individually in the estimation of e.s.d.'s in distances, angles
and torsion angles; correlations between e.s.d.'s in cell parameters are only
used when they are defined by crystal symmetry. An approximate (isotropic)
treatment of cell e.s.d.'s is used for estimating e.s.d.'s involving l.s.
planes.
;
loop_
    _geom_bond_atom_site_label_1
    _geom_bond_atom_site_label_2
    _geom_bond_site_symmetry_2
    _geom_bond_distance
    _geom_bond_publ_flag
    Co1 O1 2_666 2.042(2) ?
    Co1 O1 . 2.042(2) ?
    Co1 N1 2_666 2.102(3) ?
    Co1 N1 . 2.102(3) ?
    Co1 O8 2_666 2.127(3) ?
    Co1 O8 . 2.127(3) ?
    O1 N3 . 1.308(3) ?
    O2 N4 . 1.271(4) ?
    O3 Cl1 . 1.430(3) ?
    O4 Cl1 . 1.441(3) ?
    O5 Cl1 . 1.402(4) ?
    O6 Cl1 . 1.439(3) ?
    O8 C12 . 1.415(5) ?
    O8 H8D . 0.8501 ?
    N1 C3 . 1.302(4) ?
    N1 C1 . 1.396(4) ?
    N2 C3 . 1.343(5) ?
    N2 C2 . 1.376(4) ?
    N2 H2 . 0.8600 ?
    N3 C4 . 1.343(4) ?
    N3 C5 . 1.504(4) ?
    N4 C4 . 1.368(4) ?
    N4 C6 . 1.506(4) ?
    C1 C2 . 1.380(5) ?
    C1 C4 . 1.440(4) ?
    C2 C11 . 1.491(5) ?
    C3 H3 . 0.9300 ?
    C5 C8 . 1.524(5) ?
    C5 C7 . 1.526(6) ?
    C5 C6 . 1.537(5) ?
    C6 C9 . 1.530(5) ?
    C6 C10 . 1.531(6) ?
    C7 H7A . 0.9600 ?
    C7 H7B . 0.9600 ?
    C7 H7C . 0.9600 ?
    C8 H8A . 0.9600 ?
    C8 H8B . 0.9600 ?
    C8 H8C . 0.9600 ?
    C9 H9A . 0.9600 ?
    C9 H9B . 0.9600 ?
    C9 H9C . 0.9600 ?
    C10 H10A . 0.9600 ?
    C10 H10B . 0.9600 ?
    C10 H10C . 0.9600 ?
    C11 H11A . 0.9600 ?
    C11 H11B . 0.9600 ?
    C11 H11C . 0.9600 ?
    C12 H12A . 0.9600 ?
    C12 H12B . 0.9600 ?
    C12 H12C . 0.9600 ?
loop_
    _geom_angle_atom_site_label_1
    _geom_angle_atom_site_label_2
    _geom_angle_atom_site_label_3
    _geom_angle_site_symmetry_1
    _geom_angle_site_symmetry_3
    _geom_angle
    _geom_angle_publ_flag
    O1 Co1 O1 2_666 . 180.0000(10)
                                 ?
    O1 Co1 N1 2_666 2_666 88.12(10) ?
    O1 Co1 N1 . 2_666 91.88(10) ?
    O1 Co1 N1 2_666 . 91.88(10) ?
    O1 Co1 N1 . . 88.12(10) ?
    N1 Co1 N1 2_666 . 180.0 ?
    O1 Co1 O8 2_666 2_666 91.60(10) ?
    O1 Co1 O8 . 2_666 88.40(10) ?
    N1 Co1 O8 2_666 2_666 90.41(11) ?
    N1 Co1 O8 . 2_666 89.59(11) ?
    O1 Co1 O8 2_666 . 88.40(10) ?
    O1 Co1 O8 . . 91.60(10) ?
    N1 Co1 O8 2_666 . 89.59(11) ?
    N1 Co1 O8 . . 90.41(11) ?
    O8 Co1 O8 2_666 . 180.00(14) ?
    N3 O1 Co1 . . 122.87(18) ?
    C12 O8 Co1 . . 122.0(2) ?
    C12 O8 H8D . . 109.8 ?
    Co1 O8 H8D . . 122.5 ?
    C3 N1 C1 . . 105.6(3) ?
    C3 N1 Co1 . . 126.3(2) ?
    C1 N1 Co1 . . 125.3(2) ?
    C3 N2 C2 . . 109.0(3) ?
    C3 N2 H2 . . 125.5 ?
    C2 N2 H2 . . 125.5 ?
    O1 N3 C4 . . 126.8(3) ?
    O1 N3 C5 . . 120.2(2) ?
    C4 N3 C5 . . 112.6(3) ?
    O2 N4 C4 . . 125.5(3) ?
    O2 N4 C6 . . 123.4(3) ?
    C4 N4 C6 . . 111.0(3) ?
    C2 C1 N1 . . 109.8(3) ?
    C2 C1 C4 . . 131.0(3) ?
    N1 C1 C4 . . 119.2(3) ?
    N2 C2 C1 . . 104.0(3) ?
    N2 C2 C11 . . 121.3(3) ?
    C1 C2 C11 . . 134.4(3) ?
    N1 C3 N2 . . 111.6(3) ?
    N1 C3 H3 . . 124.2 ?
    N2 C3 H3 . . 124.2 ?
    N3 C4 N4 . . 107.6(3) ?
    N3 C4 C1 . . 126.3(3) ?
    N4 C4 C1 . . 126.1(3) ?
    N3 C5 C8 . . 109.8(3) ?
    N3 C5 C7 . . 105.0(3) ?
    C8 C5 C7 . . 111.4(3) ?
    N3 C5 C6 . . 100.1(3) ?
    C8 C5 C6 . . 115.5(3) ?
    C7 C5 C6 . . 113.8(3) ?
    N4 C6 C9 . . 109.6(3) ?
    N4 C6 C10 . . 107.2(3) ?
    C9 C6 C10 . . 111.2(4) ?
    N4 C6 C5 . . 100.7(3) ?
    C9 C6 C5 . . 114.9(4) ?
    C10 C6 C5 . . 112.4(3) ?
    C5 C7 H7A . . 109.5 ?
    C5 C7 H7B . . 109.5 ?
    H7A C7 H7B . . 109.5 ?
    C5 C7 H7C . . 109.5 ?
    H7A C7 H7C . . 109.5 ?
    H7B C7 H7C . . 109.5 ?
    C5 C8 H8A . . 109.5 ?
    C5 C8 H8B . . 109.5 ?
    H8A C8 H8B . . 109.5 ?
    C5 C8 H8C . . 109.5 ?
    H8A C8 H8C . . 109.5 ?
    H8B C8 H8C . . 109.5 ?
    C6 C9 H9A . . 109.5 ?
    C6 C9 H9B . . 109.5 ?
    H9A C9 H9B . . 109.5 ?
    C6 C9 H9C . . 109.5 ?
    H9A C9 H9C . . 109.5 ?
    H9B C9 H9C . . 109.5 ?
    C6 C10 H10A . . 109.5 ?
    C6 C10 H10B . . 109.5 ?
    H10A C10 H10B . . 109.5 ?
    C6 C10 H10C . . 109.5 ?
    H10A C10 H10C . . 109.5 ?
    H10B C10 H10C . . 109.5 ?
    C2 C11 H11A . . 109.5 ?
    C2 C11 H11B . . 109.5 ?
    H11A C11 H11B . . 109.5 ?
    C2 C11 H11C . . 109.5 ?
    H11A C11 H11C . . 109.5 ?
    H11B C11 H11C . . 109.5 ?
    O8 C12 H12A . . 109.5 ?
    O8 C12 H12B . . 109.5 ?
    H12A C12 H12B . . 109.5 ?
    O8 C12 H12C . . 109.5 ?
    H12A C12 H12C . . 109.5 ?
    H12B C12 H12C . . 109.5 ?
    O5 Cl1 O3 . . 111.2(3) ?
    O5 Cl1 O6 . . 110.4(3) ?
    O3 Cl1 O6 . . 109.6(2) ?
    O5 Cl1 O4 . . 109.4(3) ?
    O3 Cl1 O4 . . 108.1(2) ?
    O6 Cl1 O4 . . 108.0(2) ?
loop_
    _geom_torsion_atom_site_label_1
    _geom_torsion_atom_site_label_2
    _geom_torsion_atom_site_label_3
    _geom_torsion_atom_site_label_4
    _geom_torsion_site_symmetry_1
    _geom_torsion_site_symmetry_2
    _geom_torsion_site_symmetry_3
    _geom_torsion_site_symmetry_4
    _geom_torsion
    _geom_torsion_publ_flag
    N1 Co1 O1 N3 2_666 . . . -151.2(2) ?
    N1 Co1 O1 N3 . . . . 28.8(2) ?
    O8 Co1 O1 N3 2_666 . . . 118.5(2) ?
    O8 Co1 O1 N3 . . . . -61.5(2) ?
    O1 Co1 O8 C12 2_666 . . . 39.5(3) ?
    O1 Co1 O8 C12 . . . . -140.5(3) ?
    N1 Co1 O8 C12 2_666 . . . -48.7(3) ?
    N1 Co1 O8 C12 . . . . 131.3(3) ?
    O1 Co1 N1 C3 2_666 . . . -25.0(3) ?
    O1 Co1 N1 C3 . . . . 155.0(3) ?
    O8 Co1 N1 C3 2_666 . . . 66.6(3) ?
    O8 Co1 N1 C3 . . . . -113.4(3) ?
    O1 Co1 N1 C1 2_666 . . . 177.2(3) ?
    O1 Co1 N1 C1 . . . . -2.8(3) ?
    O8 Co1 N1 C1 2_666 . . . -91.2(3) ?
    O8 Co1 N1 C1 . . . . 88.8(3) ?
    Co1 O1 N3 C4 . . . . -34.9(4) ?
    Co1 O1 N3 C5 . . . . 137.3(2) ?
    C3 N1 C1 C2 . . . . -1.0(4) ?
    Co1 N1 C1 C2 . . . . 160.5(2) ?
    C3 N1 C1 C4 . . . . 178.4(3) ?
    Co1 N1 C1 C4 . . . . -20.1(4) ?
    C3 N2 C2 C1 . . . . -0.7(4) ?
    C3 N2 C2 C11 . . . . 174.6(3) ?
    N1 C1 C2 N2 . . . . 1.0(4) ?
    C4 C1 C2 N2 . . . . -178.3(3) ?
    N1 C1 C2 C11 . . . . -173.3(4) ?
    C4 C1 C2 C11 . . . . 7.4(6) ?
    C1 N1 C3 N2 . . . . 0.6(4) ?
    Co1 N1 C3 N2 . . . . -160.7(2) ?
    C2 N2 C3 N1 . . . . 0.0(4) ?
    O1 N3 C4 N4 . . . . -179.2(3) ?
    C5 N3 C4 N4 . . . . 8.1(4) ?
    O1 N3 C4 C1 . . . . 4.0(5) ?
    C5 N3 C4 C1 . . . . -168.7(3) ?
    O2 N4 C4 N3 . . . . -172.0(3) ?
    C6 N4 C4 N3 . . . . 11.4(4) ?
    O2 N4 C4 C1 . . . . 4.7(6) ?
    C6 N4 C4 C1 . . . . -171.8(3) ?
    C2 C1 C4 N3 . . . . -155.3(3) ?
    N1 C1 C4 N3 . . . . 25.4(5) ?
    C2 C1 C4 N4 . . . . 28.5(6) ?
    N1 C1 C4 N4 . . . . -150.8(3) ?
    O1 N3 C5 C8 . . . . 41.8(4) ?
    C4 N3 C5 C8 . . . . -145.0(3) ?
    O1 N3 C5 C7 . . . . -78.0(4) ?
    C4 N3 C5 C7 . . . . 95.2(4) ?
    O1 N3 C5 C6 . . . . 163.8(3) ?
    C4 N3 C5 C6 . . . . -23.0(3) ?
    O2 N4 C6 C9 . . . . 36.9(5) ?
    C4 N4 C6 C9 . . . . -146.5(4) ?
    O2 N4 C6 C10 . . . . -83.8(4) ?
    C4 N4 C6 C10 . . . . 92.7(4) ?
    O2 N4 C6 C5 . . . . 158.4(3) ?
    C4 N4 C6 C5 . . . . -25.0(4) ?
    N3 C5 C6 N4 . . . . 26.4(3) ?
    C8 C5 C6 N4 . . . . 144.2(3) ?
    C7 C5 C6 N4 . . . . -85.1(3) ?
    N3 C5 C6 C9 . . . . 144.0(3) ?
    C8 C5 C6 C9 . . . . -98.1(4) ?
    C7 C5 C6 C9 . . . . 32.5(4) ?
    N3 C5 C6 C10 . . . . -87.4(3) ?
    C8 C5 C6 C10 . . . . 30.4(4) ?
    C7 C5 C6 C10 . . . . 161.1(3) ?
loop_
    _geom_hbond_atom_site_label_D
    _geom_hbond_atom_site_label_H
    _geom_hbond_atom_site_label_A
    _geom_hbond_site_symmetry_A
    _geom_hbond_distance_DH
    _geom_hbond_distance_HA
    _geom_hbond_distance_DA
    _geom_hbond_angle_DHA
    N2 H2 O4 . 0.86 2.18 2.988(4) 156.4
    O8 H8D O6 1_565 0.85 1.99 2.828(4) 166.9
data_global
_journal_date_recd_electronic     2009-11-25
_journal_date_accepted     2009-12-01
_journal_name_full     'Acta Crystallographica, Section E'
_journal_year     2010
_journal_volume     66
_journal_issue      1
_journal_page_first     m19
_journal_page_last     m19
_journal_paper_category     QM
_journal_coeditor_code     RZ2401
_publ_contact_author_name     'Zhiyong Gao'
_publ_contact_author_address
;
College of Chemistry and Environmental Science
Henan Normal University
Xinxiang
453002
People's Republic of China
;
_publ_contact_author_email     'gaozhy201@sohu.com'
_publ_contact_author_fax     '86 373 3326336'
_publ_contact_author_phone     '86 373 3326209'
_publ_section_title
;\
Dimethanolbis[4,4,5,5-tetramethyl-2-(5-methylimidazol-4-yl)-2-imidazoline-1-\
oxyl-3-oxide-\k^2^<i>O</i>,<i>N</i>]cobalt(II) diperchlorate
;
loop_
    _publ_author_name
    _publ_author_address
    'Gao, Zhi Yong'
;
College of Chemistry and Environmental Science
Henan Normal University
Xinxiang 453002
People's Republic of China
;
    'Guo, Hua Jie'
;
College of Chemistry and Environmental Science
Henan Normal University
Xinxiang 453002
People's Republic of China
;
    'Zhang, Wen Bei'
;
College of Chemistry and Environmental Science
Henan Normal University
Xinxiang 453002
People's Republic of China
;
