# Supplementary material for: Dimethano­lbis[4,4,5,5-tetra­methyl-2-(5-methyl­imidazol-4-yl)-2-imidazoline-1-oxyl-3-oxide-κ2 O,N]cobalt(II) diperchlorate
Source: Acta Crystallogr Sect E Struct Rep Online. 2009 Dec 4;66(Pt 1):m19. doi: 10.1107/S1600536809051782 (PMC2980142; doi:10.1107/S1600536809051782)
Supplement: Supplementary file 2 [file e-66-00m19-Isup2.hkl]

# 
# h,k,l, Fc-squared, Fo-squared, sigma(Fo-squared) and status flag 
# 
data_I
_shelx_title ' A in P-1' 
_shelx_refln_list_code          4 
_shelx_F_calc_maximum      124.87 
_exptl_crystal_F_000       415.00 
_reflns_d_resolution_high  0.7698 
 
loop_ 
 _symmetry_equiv_pos_as_xyz 
 'x, y, z' 
 '-x, -y, -z' 
 
_cell_length_a     8.7610 
_cell_length_b     9.0297 
_cell_length_c    11.8193 
_cell_angle_alpha  88.470 
_cell_angle_beta   85.260 
_cell_angle_gamma  66.638 
 
_shelx_F_squared_multiplier     1.000 
 
loop_ 
 _refln_index_h 
 _refln_index_k 
 _refln_index_l 
 _refln_F_squared_calc 
 _refln_F_squared_meas 
 _refln_F_squared_sigma 
 _refln_observed_status 
   1   0   0     2163.49     2058.63     63.00 o 
   2   0   0     2559.48     2232.70     33.11 o 
   3   0   0       34.09       28.97      2.34 o 
   4   0   0     1304.77     1202.76     21.39 o 
   5   0   0       96.66       98.57      4.52 o 
   6   0   0      587.68      533.85     13.46 o 
   7   0   0       69.90       81.99     20.95 o 
   8   0   0       27.72       33.47      6.38 o 
   9   0   0       56.24       32.30     10.97 o 
  10   0   0       72.54       97.06     16.87 o 
  -9   1   0       85.13       83.01     14.78 o 
  -8   1   0       39.37       54.12     11.44 o 
  -7   1   0        2.39        4.82      4.67 o 
  -6   1   0       36.33       34.58      3.81 o 
  -5   1   0     2012.83     1872.63     30.24 o 
  -4   1   0      888.67      879.32     19.02 o 
  -3   1   0      139.50      129.26      4.81 o 
  -2   1   0      643.19      501.11     10.24 o 
  -1   1   0    11453.96    12408.04    206.16 o 
   0   1   0     2160.52     2239.53     65.96 o 
   1   1   0      655.31      962.61     36.52 o 
   2   1   0     7066.16     7032.31    313.52 o 
   3   1   0      320.99      325.24      7.65 o 
   4   1   0      520.96      592.54     31.84 o 
   5   1   0     1180.13     1103.11     21.71 o 
   6   1   0       35.06       31.85      5.35 o 
   7   1   0      177.93      193.27     10.50 o 
   8   1   0      223.81      209.61     11.23 o 
   9   1   0      102.23       90.54      8.85 o 
  10   1   0        0.85       -3.52      9.25 o 
  -9   2   0       64.44       30.96     12.19 o 
  -8   2   0       15.96        8.53     10.12 o 
  -7   2   0        1.14       -5.49      7.12 o 
  -6   2   0      412.00      430.92     10.64 o 
  -5   2   0      449.95      437.22     15.43 o 
  -4   2   0      365.49      383.26     10.20 o 
  -3   2   0      129.29      180.73     10.85 o 
  -2   2   0       73.29       88.61      8.83 o 
  -1   2   0      960.65      963.49     18.25 o 
   0   2   0     1404.84     1522.54     26.84 o 
   1   2   0        2.13        2.65      1.78 o 
   2   2   0       23.38       34.08      5.96 o 
   3   2   0     2092.32     2403.61     52.14 o 
   4   2   0     3096.58     3072.33     66.36 o 
   5   2   0        4.71        8.34      2.38 o 
   6   2   0       75.38       67.26     14.12 o 
   7   2   0      137.87      140.46      9.11 o 
   8   2   0       49.64       45.91      8.26 o 
   9   2   0       96.60       82.18      8.70 o 
  10   2   0       36.49       23.72      7.57 o 
  11   2   0        6.95       11.23     12.82 o 
  -8   3   0       49.28       55.48     16.82 o 
  -7   3   0      118.08      114.87     10.80 o 
  -6   3   0      168.25      173.44     19.73 o 
  -5   3   0       70.51       56.41      9.80 o 
  -4   3   0        0.52       -1.35      2.99 o 
  -3   3   0      193.25      174.96      6.42 o 
  -2   3   0     1028.48     1099.07     21.29 o 
  -1   3   0     4293.71     4046.50     69.46 o 
   0   3   0       72.14       65.14      3.69 o 
   1   3   0     3530.97     3675.77     63.10 o 
   2   3   0      153.90      250.38     13.01 o 
   3   3   0     2536.33     2882.66     50.26 o 
   4   3   0     3954.95     4582.60    174.41 o 
   5   3   0      915.35      859.82     23.12 o 
   6   3   0       77.35       87.42      7.42 o 
   7   3   0        1.86        0.92      4.56 o 
   8   3   0      212.74      203.54     23.98 o 
   9   3   0       97.96      113.83      9.74 o 
  10   3   0        5.58        6.27      6.03 o 
  11   3   0       11.28        2.75      7.14 o 
  -8   4   0        1.29        9.87     13.88 o 
  -7   4   0       43.37       40.93      8.95 o 
  -6   4   0      462.27      479.49     19.31 o 
  -5   4   0       80.45       81.29      8.59 o 
  -4   4   0       62.39       74.78     14.39 o 
  -3   4   0       13.85       13.12      3.33 o 
  -2   4   0     1058.76      995.42     20.36 o 
  -1   4   0       69.79       76.57      4.43 o 
   0   4   0       15.65       11.37      2.72 o 
   1   4   0     1330.31     1209.20     25.83 o 
   2   4   0        1.39       -3.63      2.88 o 
   3   4   0     1319.49     2351.73     79.31 o 
   4   4   0     1086.94     1368.81     26.13 o 
   5   4   0      517.58      620.73     18.73 o 
   6   4   0       14.99       17.68      5.52 o 
   7   4   0      796.26      774.46     23.49 o 
   8   4   0       16.75       17.71     16.56 o 
   9   4   0        7.78       11.74      9.92 o 
  10   4   0       34.36       41.57      7.75 o 
  11   4   0       27.64       32.36      8.16 o 
  -7   5   0       53.55       87.97     15.78 o 
  -6   5   0       78.98       68.29      9.40 o 
  -5   5   0       80.59       67.95      8.69 o 
  -4   5   0       58.21       66.52      7.84 o 
  -3   5   0       13.43        5.17      5.25 o 
  -2   5   0      137.16      137.26      6.67 o 
  -1   5   0      514.67      550.28     13.47 o 
   0   5   0      499.44      519.92     12.69 o 
   1   5   0       14.58       19.54      3.39 o 
   2   5   0      978.42     1043.76     21.28 o 
   3   5   0     1821.94     1988.40     37.25 o 
   4   5   0       12.20       23.30      3.76 o 
   5   5   0        0.86       15.22      5.64 o 
   6   5   0      108.43       99.07      8.39 o 
   7   5   0       57.64       70.23      7.86 o 
   8   5   0       10.53       16.28     10.48 o 
   9   5   0      118.90      158.03     12.72 o 
  10   5   0        2.49       -2.46      5.96 o 
  11   5   0        2.50       -3.24      6.28 o 
  -6   6   0       16.05       37.72     12.73 o 
  -5   6   0        0.14      -11.20      8.15 o 
  -4   6   0        0.29        3.67     12.97 o 
  -3   6   0      239.09      211.55     16.45 o 
  -2   6   0       86.92       74.81      8.00 o 
  -1   6   0        0.57       -2.78      3.52 o 
   0   6   0       32.88       31.43      4.64 o 
   1   6   0      159.08      151.41      7.70 o 
   2   6   0      179.06      168.61      7.52 o 
   3   6   0      192.54      225.29     12.85 o 
   4   6   0        7.22       -0.89      3.73 o 
   5   6   0       22.71       25.21      6.28 o 
   6   6   0        0.30       14.29      8.80 o 
   7   6   0       41.84       67.75     10.87 o 
   8   6   0        5.03        1.58      5.25 o 
   9   6   0        0.92       -1.79      5.41 o 
  10   6   0       14.61       19.32      7.29 o 
  11   6   0       39.32       31.46     12.02 o 
  -5   7   0        0.93        6.34     11.14 o 
  -4   7   0        0.59        3.64      9.40 o 
  -3   7   0       16.82       27.39     10.29 o 
  -2   7   0       48.62       61.65     11.88 o 
  -1   7   0      117.32      115.39      9.19 o 
   0   7   0       73.22       64.08      5.85 o 
   1   7   0        8.17        2.90      4.06 o 
   2   7   0      389.20      336.45     11.07 o 
   3   7   0       44.29       50.72      6.29 o 
   4   7   0        9.76        7.87      4.29 o 
   5   7   0      445.33      507.95     18.84 o 
   6   7   0       39.81       43.83      7.52 o 
   7   7   0      151.62      148.67     11.16 o 
   8   7   0        6.96        4.18      5.92 o 
   9   7   0      165.55      182.20     12.82 o 
  10   7   0       24.63       19.90      9.02 o 
  11   7   0       29.10       18.27     10.65 o 
  -4   8   0        2.27       -6.74     11.32 o 
  -3   8   0        1.74        0.17      9.66 o 
  -2   8   0       27.30       25.27     10.43 o 
  -1   8   0        6.20       -2.96      8.11 o 
   0   8   0        1.29       -3.87      7.77 o 
   1   8   0      179.75      170.13     10.94 o 
   2   8   0        7.43        8.39      4.39 o 
   3   8   0        3.09       -0.14      4.43 o 
   4   8   0      489.56      501.56     18.45 o 
   5   8   0      137.90      149.04     10.89 o 
   6   8   0        0.99       -4.14      5.65 o 
   7   8   0      234.66      240.34     13.73 o 
   8   8   0      186.69      191.62     13.05 o 
   9   8   0        1.02       -2.15      6.99 o 
  10   8   0       67.86       33.77      8.71 o 
  -3   9   0       14.62        9.54     12.42 o 
  -2   9   0        0.27        1.69      9.91 o 
  -1   9   0        6.94       -1.93      8.78 o 
   0   9   0       27.66       28.56     10.99 o 
   1   9   0        0.43       -3.64      8.53 o 
   2   9   0        8.16        2.84      8.25 o 
   3   9   0      147.59      149.96     17.64 o 
   4   9   0       81.78       57.11      8.08 o 
   5   9   0      211.98      211.19     12.75 o 
   6   9   0      312.93      301.42     30.63 o 
   7   9   0       22.68       25.08     17.73 o 
   8   9   0        0.17        3.04      6.70 o 
   9   9   0      131.05      128.73     21.86 o 
  10   9   0       50.88       44.90      9.68 o 
  -1  10   0        1.20       -8.08     10.12 o 
   0  10   0        0.76       -6.67      9.96 o 
   1  10   0        8.98       -2.21      8.97 o 
   2  10   0        5.92        7.94      9.72 o 
   3  10   0       29.00       17.54      7.77 o 
   4  10   0      101.13       86.95     13.22 o 
   5  10   0       47.65       32.35     10.62 o 
   6  10   0        5.25        5.45      8.39 o 
   7  10   0       53.74       47.32      9.00 o 
   8  10   0      139.83      139.60     12.45 o 
   9  10   0       36.77       36.73      9.52 o 
   1  11   0       14.54       14.21     12.59 o 
   2  11   0        0.10      -10.87      9.47 o 
   5  11   0        1.38        5.56      8.60 o 
   6  11   0       41.18        7.52      9.93 o 
   7  11   0       12.52       33.63     12.89 o 
  -7 -11   1       57.70       46.25     13.55 o 
  -6 -11   1       27.86       13.51     10.17 o 
  -5 -11   1       42.45       14.24     10.17 o 
  -2 -11   1       16.73        3.64      8.65 o 
  -1 -11   1        3.30        5.49      8.53 o 
  -9 -10   1       38.82       31.62     13.39 o 
  -8 -10   1       89.47       82.09     15.22 o 
  -7 -10   1       14.57        9.96      9.54 o 
  -6 -10   1       15.73       39.08     11.14 o 
  -5 -10   1       61.31       63.21     12.38 o 
  -4 -10   1       20.11        5.75      8.71 o 
  -3 -10   1       99.54       84.01     10.13 o 
  -2 -10   1      160.90      126.30     14.23 o 
  -1 -10   1        0.50        0.96      9.42 o 
   0 -10   1        0.96       -1.29      9.42 o 
   1 -10   1        1.52       -6.98      9.86 o 
 -10  -9   1       24.75       34.50      9.21 o 
  -9  -9   1       12.54        8.44     11.58 o 
  -8  -9   1       48.98       58.84      9.19 o 
  -7  -9   1      154.04      160.98     12.30 o 
  -6  -9   1        9.50        9.97      6.66 o 
  -5  -9   1      111.38       98.20     13.37 o 
  -4  -9   1        9.40        1.93      7.84 o 
  -3  -9   1      382.61      357.83     15.08 o 
  -2  -9   1       65.72       51.11      7.49 o 
  -1  -9   1        4.41        4.70      9.00 o 
   0  -9   1       21.77       23.14     10.36 o 
   1  -9   1        4.62        5.75      9.14 o 
   2  -9   1        0.13       -9.54      9.04 o 
   3  -9   1       22.16        8.34     11.53 o 
 -10  -8   1        2.00       12.49      7.48 o 
  -9  -8   1       37.47       52.67      8.90 o 
  -8  -8   1      143.33      150.52     12.11 o 
  -7  -8   1       17.77       16.95      6.74 o 
  -6  -8   1        4.27        7.57     11.37 o 
  -5  -8   1        6.50        5.68      5.81 o 
  -4  -8   1        3.62        5.14      5.78 o 
  -3  -8   1        7.02        0.31      4.28 o 
  -2  -8   1       23.98       37.00      6.70 o 
  -1  -8   1       62.73       52.15      7.18 o 
   0  -8   1       28.29       30.39      9.94 o 
   1  -8   1       79.09       86.25     13.32 o 
   2  -8   1       50.11       56.44     12.52 o 
   3  -8   1        0.19        5.03     11.02 o 
   4  -8   1        1.28       -5.73     10.83 o 
 -10  -7   1       60.63       62.83     14.03 o 
  -9  -7   1        0.43       -8.33      5.55 o 
  -8  -7   1       14.61       27.89      6.79 o 
  -7  -7   1       51.93       65.79      9.13 o 
  -6  -7   1        9.00        7.50      5.72 o 
  -5  -7   1      165.74      167.35     11.02 o 
  -4  -7   1      553.32      557.18     15.72 o 
  -3  -7   1      184.85      217.39      9.25 o 
  -2  -7   1       10.15        5.12      4.70 o 
  -1  -7   1      249.41      243.64      9.36 o 
   0  -7   1      189.87      177.38     10.27 o 
   1  -7   1       75.54       66.85     11.74 o 
   2  -7   1       72.98       72.56     12.52 o 
   3  -7   1       85.31       62.05     13.08 o 
   4  -7   1        0.42      -13.24      8.83 o 
   5  -7   1        3.94        2.80     11.23 o 
 -11  -6   1        4.72       11.10      7.37 o 
 -10  -6   1        5.60       -5.87      6.90 o 
  -9  -6   1      116.28      109.67     10.01 o 
  -8  -6   1      221.73      213.00     12.56 o 
  -7  -6   1      159.26      152.11     10.50 o 
  -6  -6   1       23.79       25.30     10.22 o 
  -5  -6   1      850.32      948.66     27.17 o 
  -4  -6   1     1065.50     1328.86     62.24 o 
  -3  -6   1       95.98      111.42      6.39 o 
  -2  -6   1     1282.80     1376.33     27.81 o 
  -1  -6   1        4.61        4.58      3.78 o 
   0  -6   1       28.63       44.33      7.27 o 
   1  -6   1      506.79      501.83     13.46 o 
   2  -6   1      330.43      328.05     10.74 o 
   3  -6   1       53.80       59.47     11.58 o 
   4  -6   1       34.90       45.31     11.67 o 
   5  -6   1       24.74       28.85     11.63 o 
   6  -6   1        1.31        3.20     11.08 o 
 -11  -5   1       11.16       16.04      7.60 o 
 -10  -5   1       52.43       38.22      7.85 o 
  -9  -5   1      214.02      174.83     25.62 o 
  -8  -5   1       16.66       16.64      5.95 o 
  -7  -5   1      192.88      214.63     16.70 o 
  -6  -5   1      438.89      371.55     18.19 o 
  -5  -5   1      301.36      421.87     15.29 o 
  -4  -5   1      193.19      235.52      8.19 o 
  -3  -5   1     1371.78     1773.31     33.69 o 
  -2  -5   1      247.09      329.16     12.51 o 
  -1  -5   1      262.92      249.57      8.13 o 
   0  -5   1     1250.40     1177.45     23.68 o 
   1  -5   1      159.70      131.58      6.43 o 
   2  -5   1       44.57       35.70      4.45 o 
   3  -5   1      136.59      143.92      7.05 o 
   4  -5   1       80.82       89.28      8.39 o 
   5  -5   1        8.64       -0.40      8.52 o 
   6  -5   1       28.27       16.94     10.54 o 
   7  -5   1       69.80       92.22     16.58 o 
 -11  -4   1       16.11       18.24      9.64 o 
 -10  -4   1       35.36       17.51     12.58 o 
  -9  -4   1       51.56       46.62      7.79 o 
  -8  -4   1      400.97      419.40     16.77 o 
  -7  -4   1      102.01       98.33      8.64 o 
  -6  -4   1       17.46       24.94      5.90 o 
  -5  -4   1      553.27      521.56     16.71 o 
  -4  -4   1      289.80      282.68      8.23 o 
  -3  -4   1      411.81      727.03     15.62 o 
  -2  -4   1     1269.97     1340.98     42.79 o 
  -1  -4   1      843.84      917.17     18.47 o 
   0  -4   1        6.29        4.59      2.65 o 
   1  -4   1       70.65       70.42      4.32 o 
   2  -4   1      472.18      379.83     10.14 o 
   3  -4   1       75.35       75.81      5.10 o 
   4  -4   1        1.32       -2.57      3.14 o 
   5  -4   1      126.95      141.31     18.70 o 
   6  -4   1       68.16       72.90     10.43 o 
   7  -4   1       34.70       26.45     11.49 o 
 -11  -3   1       20.43       18.74     12.99 o 
 -10  -3   1      129.32      117.93     16.93 o 
  -9  -3   1       75.67       79.33      8.26 o 
  -8  -3   1       23.02       36.79      6.63 o 
  -7  -3   1      132.43      144.52      9.47 o 
  -6  -3   1      707.45      575.29     17.93 o 
  -5  -3   1      142.04      158.57      6.10 o 
  -4  -3   1       17.03       16.91      2.82 o 
  -3  -3   1     1066.17     1179.09     22.29 o 
  -2  -3   1      488.75      430.58     15.29 o 
  -1  -3   1      332.32      425.13     21.07 o 
   0  -3   1     3006.58     3204.01     55.38 o 
   1  -3   1     1262.27     1158.62     21.89 o 
   2  -3   1      682.81      781.11     16.04 o 
   3  -3   1      905.31      857.96     17.94 o 
   4  -3   1      204.81      179.37      7.79 o 
   5  -3   1       34.29       37.63      4.66 o 
   6  -3   1      129.05      126.28      9.84 o 
   7  -3   1      117.69      143.89     13.79 o 
   8  -3   1        9.86        5.19     11.81 o 
 -10  -2   1       68.21       45.64     12.57 o 
  -9  -2   1       56.50       44.63      7.38 o 
  -8  -2   1      350.32      350.70     14.73 o 
  -7  -2   1      101.65      108.63      9.60 o 
  -6  -2   1      109.97      124.04      8.33 o 
  -5  -2   1       64.19       52.76      3.77 o 
  -4  -2   1      447.11      421.51     12.61 o 
  -3  -2   1      678.83      748.56     20.89 o 
  -2  -2   1      363.70      307.87      7.93 o 
  -1  -2   1    11094.76    14905.48    350.40 o 
   0  -2   1      160.49      149.25      4.66 o 
   1  -2   1     5893.23     6560.56    110.46 o 
   2  -2   1     5684.45     5888.30     99.74 o 
   3  -2   1     1551.57     1458.84     27.23 o 
   4  -2   1        3.03        1.90      3.02 o 
   5  -2   1      513.79      472.45     12.48 o 
   6  -2   1      123.50      150.89      7.61 o 
   7  -2   1        2.98        4.37      8.67 o 
   8  -2   1       23.79       24.80     10.67 o 
   9  -2   1        9.82       -5.89     11.14 o 
 -10  -1   1       75.70       68.30     14.38 o 
  -9  -1   1      302.39      349.22     23.84 o 
  -8  -1   1      110.84       95.84      8.34 o 
  -7  -1   1       62.49       68.32      7.16 o 
  -6  -1   1      288.48      234.18     17.54 o 
  -5  -1   1       26.67       25.55      3.39 o 
  -4  -1   1      379.46      338.15      8.67 o 
  -3  -1   1     3367.52     3170.72     54.70 o 
  -2  -1   1     4300.45     4437.75    134.65 o 
  -1  -1   1      150.22      150.40      4.17 o 
   0  -1   1      474.28      657.70     35.78 o 
   1  -1   1    15592.14    17063.00    284.30 o 
   2  -1   1     3327.36     3703.06     79.37 o 
   3  -1   1       71.89      101.37     13.03 o 
   4  -1   1      573.96      572.84     12.88 o 
   5  -1   1      358.39      335.32     10.43 o 
   6  -1   1       26.76       24.89      3.62 o 
   7  -1   1       50.24       47.88      5.05 o 
   8  -1   1        4.06        5.35      8.15 o 
   9  -1   1        3.43       -2.65      8.60 o 
  10  -1   1       29.16       32.35     12.96 o 
 -10   0   1       33.10       27.27     12.66 o 
  -9   0   1       70.84       69.57     13.39 o 
  -8   0   1      192.24      162.24     16.39 o 
  -7   0   1      704.61      693.40     21.05 o 
  -6   0   1        1.74        5.05      3.59 o 
  -5   0   1      369.48      389.91     10.61 o 
  -4   0   1     1352.14     1201.60     23.10 o 
  -3   0   1      994.20     1028.35     20.58 o 
  -2   0   1      105.34      114.92      8.94 o 
  -1   0   1      345.38      283.85      7.26 o 
   1   0   1     1600.31     1742.53     42.01 o 
   2   0   1     1879.56     2249.79     38.74 o 
   3   0   1      385.35      299.38      7.24 o 
   4   0   1        9.25        6.22      2.60 o 
   5   0   1       36.94       41.62      3.30 o 
   6   0   1      574.72      595.42     12.51 o 
   7   0   1       14.98       18.27      4.25 o 
   8   0   1        1.13       -9.01      6.73 o 
   9   0   1       11.90        5.68      5.62 o 
  10   0   1       13.56        7.56     10.24 o 
  -9   1   1      117.02      152.44     18.60 o 
  -8   1   1       89.58      106.82     14.66 o 
  -7   1   1       13.09       23.14      9.14 o 
  -6   1   1      155.61      146.40      7.91 o 
  -5   1   1      824.09      805.11     17.63 o 
  -4   1   1      304.74      280.24      6.91 o 
  -3   1   1     1636.15     1516.25     23.75 o 
  -2   1   1       13.22       27.79      3.26 o 
  -1   1   1     8735.45     7752.98    162.19 o 
   0   1   1     1342.46     1182.90     26.01 o 
   1   1   1     8129.09     8751.42    145.05 o 
   2   1   1      901.04     1126.07     37.47 o 
   3   1   1     1729.70     1567.26     28.25 o 
   4   1   1      795.11      760.25     13.23 o 
   5   1   1      826.55      770.78     13.98 o 
   6   1   1      173.47      184.36      9.68 o 
   7   1   1      295.67      255.70     11.87 o 
   8   1   1       44.88       56.69     13.23 o 
   9   1   1       13.43       10.87      5.84 o 
  10   1   1       11.82       17.17      6.50 o 
  -9   2   1       16.66       30.05      9.62 o 
  -8   2   1       27.02       18.67     10.64 o 
  -7   2   1       56.64       54.70      7.91 o 
  -6   2   1        1.66        0.20      7.31 o 
  -5   2   1      387.77      373.54      9.05 o 
  -4   2   1     1762.50     1621.30     26.18 o 
  -3   2   1      347.18      353.00      7.89 o 
  -2   2   1     2420.83     2290.79     43.24 o 
  -1   2   1      329.95      235.87      5.94 o 
   0   2   1     1559.11     1498.85     77.90 o 
   1   2   1     3622.78     3581.27    101.15 o 
   2   2   1     2227.74     2453.67    197.81 o 
   3   2   1      372.28      316.27     10.55 o 
   4   2   1      550.98      653.45     17.61 o 
   5   2   1      700.66      776.77     21.04 o 
   6   2   1     1938.49     1844.37     43.56 o 
   7   2   1      133.20      128.37     12.82 o 
   8   2   1       24.99       31.66      6.12 o 
   9   2   1      282.49      253.92     16.60 o 
  10   2   1       25.34       19.68      8.55 o 
  11   2   1        3.07       -6.33      6.59 o 
  -8   3   1       15.11       32.67     15.06 o 
  -7   3   1        1.32        0.84      6.45 o 
  -6   3   1       66.54       87.46      9.31 o 
  -5   3   1      596.98      576.36     19.74 o 
  -4   3   1      239.59      220.16     10.82 o 
  -3   3   1        1.17        2.40      2.29 o 
  -2   3   1      119.68      132.91      5.04 o 
  -1   3   1     1094.29     1133.51     41.14 o 
   0   3   1     1466.62     1463.25     26.71 o 
   1   3   1     3737.67     3581.03     61.60 o 
   3   3   1      459.17      442.91     13.58 o 
   4   3   1     1399.19     1672.97     83.38 o 
   5   3   1     1309.32     1445.40     34.88 o 
   6   3   1       60.71       80.64     11.75 o 
   7   3   1       13.32       14.45      5.38 o 
   8   3   1      295.66      276.31     19.02 o 
   9   3   1       24.86       30.12      9.46 o 
  10   3   1        2.27        2.85      5.80 o 
  11   3   1       10.96       -0.28      6.50 o 
  -8   4   1        0.36       -9.00     12.87 o 
  -7   4   1        1.11       -5.20      6.74 o 
  -6   4   1       95.84       96.77     10.16 o 
  -5   4   1      118.09      120.61     10.03 o 
  -4   4   1      116.55      134.49      9.77 o 
  -3   4   1       36.63       42.85      6.50 o 
  -2   4   1       15.86       19.96      3.01 o 
  -1   4   1      531.43      502.02     11.77 o 
   0   4   1     3186.37     2965.84     52.29 o 
   1   4   1      187.38      172.79      6.13 o 
   2   4   1      842.69      818.51     16.76 o 
   3   4   1       81.94      132.77      8.10 o 
   4   4   1     1085.83     1328.57     93.64 o 
   5   4   1      580.93      624.94     19.12 o 
   6   4   1       21.66       25.44      5.82 o 
   7   4   1       17.72       19.61      5.82 o 
   8   4   1        0.67       -0.62      4.91 o 
   9   4   1        0.92        2.16      5.58 o 
  10   4   1        4.78        8.14      7.58 o 
  11   4   1        0.26       -5.19      7.10 o 
  -7   5   1        0.42       -6.55      9.27 o 
  -6   5   1       26.84       23.81      7.89 o 
  -5   5   1      177.43      212.42     13.10 o 
  -4   5   1       20.15       10.90      5.79 o 
  -3   5   1      136.57      139.53      9.71 o 
  -2   5   1       43.17       36.23      6.28 o 
  -1   5   1      155.64      135.97      6.44 o 
   0   5   1       38.99       35.53      5.07 o 
   1   5   1       25.78       30.72      3.71 o 
   2   5   1      363.30      265.43      8.34 o 
   3   5   1       79.92       96.71      5.44 o 
   4   5   1      185.01      307.74     12.90 o 
   5   5   1       21.21       52.63      9.73 o 
   6   5   1      161.33      161.60     10.24 o 
   7   5   1       33.76       25.50      8.25 o 
   8   5   1      263.12      290.57     17.50 o 
   9   5   1        2.07       -3.99      5.43 o 
  10   5   1        2.87       -0.91      5.53 o 
  11   5   1       14.57       13.60      7.49 o 
  -6   6   1       25.85       -2.35     10.85 o 
  -5   6   1        3.18        1.27      6.56 o 
  -4   6   1        2.68       -2.40      5.68 o 
  -3   6   1        0.57        3.87      5.34 o 
  -2   6   1        5.77        9.78      5.75 o 
  -1   6   1      172.70      152.31     10.00 o 
   0   6   1      497.56      469.95     12.91 o 
   1   6   1      396.13      353.09     10.72 o 
   2   6   1      327.67      335.89     13.58 o 
   3   6   1      836.36      799.61     18.18 o 
   4   6   1      582.25      548.35     14.29 o 
   5   6   1       15.66       17.75      6.58 o 
   6   6   1      120.38      137.56     12.25 o 
   7   6   1      367.76      360.60     23.77 o 
   8   6   1       11.35       10.49      5.98 o 
   9   6   1      173.19      182.16     43.02 o 
  10   6   1      110.78      116.18     11.03 o 
  11   6   1       10.58        5.68     10.07 o 
  -5   7   1       30.56       23.30     12.90 o 
  -4   7   1        1.08        6.93      9.84 o 
  -3   7   1        5.85       14.34      7.01 o 
  -2   7   1      302.19      300.78     14.54 o 
  -1   7   1       91.51       85.99     16.01 o 
   0   7   1       41.60       31.22      7.28 o 
   1   7   1       49.69       50.50      7.06 o 
   2   7   1      115.00       98.91      6.58 o 
   3   7   1       36.94       32.65      5.60 o 
   4   7   1      433.20      401.91     12.49 o 
   5   7   1      428.46      444.12     19.49 o 
   6   7   1      165.12      170.82     11.54 o 
   7   7   1       30.02       29.34      6.91 o 
   8   7   1      306.65      340.16     16.20 o 
   9   7   1      187.14      185.61     15.70 o 
  10   7   1        0.20        5.38      6.24 o 
  11   7   1      105.45      102.81     13.28 o 
  -4   8   1        7.65        7.78     11.04 o 
  -3   8   1       14.98       10.19     10.95 o 
  -2   8   1       21.62        9.58      9.42 o 
  -1   8   1      104.49       97.78     13.83 o 
   0   8   1       51.74       52.47      7.94 o 
   1   8   1        0.51       -6.48      5.32 o 
   2   8   1       52.64       45.53      5.89 o 
   3   8   1      133.41      128.90     10.00 o 
   4   8   1        7.20       11.13      6.28 o 
   5   8   1       21.93       16.69      6.46 o 
   6   8   1      661.80      703.96     23.98 o 
   7   8   1      249.67      259.71     14.53 o 
   8   8   1       55.58       54.77      8.79 o 
   9   8   1       22.28       12.81      7.16 o 
  10   8   1       37.75       36.50      8.97 o 
  -3   9   1       16.92       19.22     12.10 o 
  -2   9   1       45.94       63.19     13.70 o 
  -1   9   1       24.54       11.55      9.72 o 
   0   9   1        0.18      -10.64      7.61 o 
   1   9   1       60.71       49.54     11.60 o 
   2   9   1       62.17       67.46     12.91 o 
   3   9   1        7.43       -3.25     12.61 o 
   4   9   1        5.82        3.81      8.85 o 
   5   9   1      139.52      119.05     10.56 o 
   6   9   1        0.29       -6.58      5.86 o 
   7   9   1       45.20       46.60      8.67 o 
   8   9   1      214.48      221.52     14.59 o 
   9   9   1        6.06        6.51      7.52 o 
  10   9   1        9.46       10.93      7.83 o 
  -1  10   1        0.13       -7.37     10.08 o 
   0  10   1       14.52       22.85     11.62 o 
   1  10   1       60.40       55.03     13.30 o 
   2  10   1        4.46       -8.55      8.83 o 
   3  10   1       44.27       42.33     11.48 o 
   5  10   1        2.73        2.11      6.25 o 
   6  10   1        2.22       -2.43      6.43 o 
   7  10   1       98.85       97.25     10.92 o 
   8  10   1        4.10        2.19     11.14 o 
   9  10   1       28.76       14.65     10.21 o 
   1  11   1        8.92       -2.04     11.56 o 
   2  11   1       43.99       27.30     12.19 o 
   6  11   1       34.60       13.65     10.15 o 
   7  11   1        3.26        8.59     10.10 o 
  -7 -11   2        2.31        1.74      9.93 o 
  -6 -11   2        3.23      -13.45      8.97 o 
  -5 -11   2       65.34       32.13     12.10 o 
  -4 -11   2       65.78       63.13     13.34 o 
  -2 -11   2       23.00       17.41     10.48 o 
  -1 -11   2       25.17        7.37      9.37 o 
  -8 -10   2        2.74        7.26     10.66 o 
  -7 -10   2       18.25       13.64     11.18 o 
  -6 -10   2       21.12       19.31     10.48 o 
  -5 -10   2        0.60        5.56      8.79 o 
  -4 -10   2        2.43        8.67      8.78 o 
  -3 -10   2        0.29        2.12      5.66 o 
  -2 -10   2       13.27       20.60      9.84 o 
  -1 -10   2       24.30        5.96      8.62 o 
   0 -10   2       50.18       31.14     10.97 o 
   1 -10   2       11.70       16.53     10.10 o 
  -9  -9   2       10.93       35.85     14.08 o 
  -8  -9   2       27.47       19.99     11.55 o 
  -7  -9   2       48.28       38.12     11.48 o 
  -6  -9   2       29.43       39.02     11.27 o 
  -5  -9   2        1.10       -7.38      7.10 o 
  -4  -9   2        0.56       -9.87      6.58 o 
  -3  -9   2        0.31        2.98      6.11 o 
  -2  -9   2       60.06       52.52      7.66 o 
  -1  -9   2       81.18       67.20      8.03 o 
   0  -9   2       59.43       43.67     10.59 o 
   1  -9   2       18.47       13.93     10.24 o 
   2  -9   2        9.66        6.90     10.80 o 
   3  -9   2        5.80        2.47     12.31 o 
 -10  -8   2        9.71        6.32     18.04 o 
  -9  -8   2        8.19        8.78      6.91 o 
  -8  -8   2        2.78        8.41      6.68 o 
  -7  -8   2       16.35       22.52      6.86 o 
  -6  -8   2      349.19      367.13     16.18 o 
  -5  -8   2      146.48      196.88     17.59 o 
  -4  -8   2       88.91       97.20      8.43 o 
  -3  -8   2       82.65      101.48     15.52 o 
  -2  -8   2      142.71      165.79     10.54 o 
  -1  -8   2       64.16       61.00      7.22 o 
   0  -8   2      196.06      191.89     16.42 o 
   1  -8   2      149.35      140.67     16.11 o 
   2  -8   2       16.41       13.23     10.00 o 
   3  -8   2       19.73       14.51     11.42 o 
   4  -8   2       35.52       20.53     13.55 o 
 -10  -7   2        0.90        3.75      6.83 o 
  -9  -7   2        0.95       12.45      6.83 o 
  -8  -7   2      271.80      282.22     14.75 o 
  -7  -7   2      218.83      196.06     12.45 o 
  -5  -7   2       56.07       50.62      7.60 o 
  -4  -7   2      611.95      665.66     16.98 o 
  -3  -7   2      229.89      241.38      9.78 o 
  -2  -7   2      124.67      153.66      9.69 o 
  -1  -7   2      562.71      618.15     42.54 o 
   0  -7   2      147.39      149.62      9.81 o 
   1  -7   2        0.42        0.59      4.97 o 
   2  -7   2      186.29      174.00     16.91 o 
   3  -7   2      119.93      124.94     15.86 o 
   4  -7   2        0.32       -2.98      9.44 o 
   5  -7   2        4.88       10.20     12.02 o 
 -11  -6   2        6.46        1.37      7.11 o 
 -10  -6   2        6.87        5.14      8.42 o 
  -9  -6   2      165.76      188.97     13.82 o 
  -8  -6   2       61.38       58.31     10.12 o 
  -7  -6   2      229.47      262.92     44.32 o 
  -6  -6   2      645.99      640.50     21.16 o 
  -5  -6   2        0.65        1.81      4.85 o 
  -4  -6   2      187.96      270.56     15.67 o 
  -3  -6   2     1589.48     1789.41     34.72 o 
  -2  -6   2      807.55      967.41     21.20 o 
  -1  -6   2        6.25       11.53      3.84 o 
   0  -6   2       15.29        9.67      4.83 o 
   1  -6   2       79.75       84.13      8.46 o 
   2  -6   2       60.49       61.31      7.09 o 
   3  -6   2      115.66       90.73     13.50 o 
   4  -6   2      133.08      131.18     15.86 o 
   5  -6   2       10.06       15.92     10.57 o 
   6  -6   2        0.13       -0.64     10.94 o 
 -11  -5   2       19.40       33.84      8.61 o 
 -10  -5   2        5.82        7.13      7.35 o 
  -9  -5   2       33.61       17.23      9.46 o 
  -8  -5   2      594.63      600.41     21.09 o 
  -7  -5   2      590.97      618.01     33.23 o 
  -6  -5   2        2.92        9.13      5.62 o 
  -5  -5   2        1.87        1.09      4.74 o 
  -4  -5   2      555.61      491.63     17.71 o 
  -3  -5   2       51.12       63.58      7.07 o 
  -2  -5   2     1360.05     1591.49     38.85 o 
  -1  -5   2     1106.50     1226.77     24.75 o 
   0  -5   2      113.35      123.99      8.45 o 
   1  -5   2        4.66        2.21      4.32 o 
   2  -5   2      722.41      688.50     16.27 o 
   3  -5   2      185.33      184.27     14.87 o 
   4  -5   2       24.13       24.34      9.51 o 
   5  -5   2      139.94      155.45     16.96 o 
   6  -5   2       13.27       14.75     10.73 o 
   7  -5   2        1.31       -8.45     10.17 o 
 -11  -4   2        6.02        0.27      6.81 o 
 -10  -4   2       14.99        9.03     11.40 o 
  -9  -4   2      274.51      276.75     21.65 o 
  -8  -4   2      222.83      204.30     11.61 o 
  -7  -4   2       64.19       73.50     11.06 o 
  -6  -4   2      236.31      242.04     11.60 o 
  -5  -4   2      148.99      141.02      6.67 o 
  -4  -4   2       34.36       45.38      4.20 o 
  -3  -4   2      235.90      273.73      8.15 o 
  -2  -4   2      876.46     1118.22     22.04 o 
  -1  -4   2      718.26      821.93     32.19 o 
   0  -4   2     2856.46     2977.91     52.64 o 
   1  -4   2     2557.21     2752.67     49.09 o 
   2  -4   2      253.88      255.98      8.26 o 
   3  -4   2       13.31       21.05      3.79 o 
   4  -4   2      508.71      459.78     16.07 o 
   5  -4   2      114.54      126.25      7.29 o 
   6  -4   2       46.96       64.87     12.47 o 
   7  -4   2       62.06       84.89     14.44 o 
 -11  -3   2       17.74        1.71     10.29 o 
 -10  -3   2      205.06      175.79     12.36 o 
  -9  -3   2       42.44       31.55      6.98 o 
  -8  -3   2      175.01      172.08     10.63 o 
  -7  -3   2      519.64      473.86     16.96 o 
  -6  -3   2       13.02       15.37      5.33 o 
  -5  -3   2        3.28       13.53      5.22 o 
  -4  -3   2     1913.89     1802.74     33.33 o 
  -3  -3   2     2653.03     2870.14     50.44 o 
  -2  -3   2      890.11     1012.27     19.48 o 
  -1  -3   2      117.17      104.15      4.84 o 
   0  -3   2     2146.38     2405.85     42.34 o 
   1  -3   2     1008.15     1114.33     28.27 o 
   2  -3   2     2295.26     2514.19     44.90 o 
   3  -3   2     2109.38     2095.55     38.55 o 
   4  -3   2       60.02       72.80      6.72 o 
   5  -3   2        0.44       -2.82      3.87 o 
   6  -3   2      177.66      172.38     10.51 o 
   7  -3   2       39.26       34.03     10.40 o 
 -10  -2   2       28.14       16.68     11.86 o 
  -9  -2   2      215.01      195.45     16.80 o 
  -8  -2   2      631.70      620.34     20.43 o 
  -7  -2   2       55.78       70.23     11.33 o 
  -6  -2   2      253.89      245.46     11.12 o 
  -5  -2   2     2047.63     1823.83     34.10 o 
  -4  -2   2     1532.22     1690.82     31.24 o 
  -3  -2   2       55.27       72.98      3.99 o 
  -2  -2   2     2533.26     2389.59     41.77 o 
  -1  -2   2        1.64        4.77      3.81 o 
   0  -2   2      238.03      272.80      8.70 o 
   1  -2   2     4462.31     5060.82     85.70 o 
   2  -2   2     2228.56     2109.69     37.45 o 
   3  -2   2       30.48       88.74      8.43 o 
   4  -2   2       93.88       89.68      5.13 o 
   5  -2   2      212.75      199.70      7.93 o 
   6  -2   2        1.27        1.03      5.68 o 
   7  -2   2       22.11        9.55      4.25 o 
   8  -2   2       36.55       43.90     11.98 o 
   9  -2   2        4.88       -2.25      9.09 o 
 -10  -1   2       21.09       29.19     12.61 o 
  -9  -1   2       50.93       21.44     10.55 o 
  -8  -1   2      172.51      152.30      9.98 o 
  -7  -1   2      423.65      412.84     15.26 o 
  -6  -1   2      305.86      307.16      9.85 o 
  -5  -1   2       21.12       11.13      3.37 o 
  -4  -1   2     1159.53     1052.66     20.70 o 
  -3  -1   2     3218.57     3066.77     53.31 o 
  -2  -1   2        1.13       -0.09      3.01 o 
  -1  -1   2     2091.61     1665.38     29.00 o 
   0  -1   2      929.89     1091.49     28.99 o 
   1  -1   2     4532.78     5564.37    168.29 o 
   2  -1   2     3059.52     2979.29     55.54 o 
   3  -1   2      928.10      869.92     17.13 o 
   4  -1   2      193.14      193.48      6.65 o 
   5  -1   2      240.53      250.48     12.17 o 
   6  -1   2      451.33      463.95     12.78 o 
   7  -1   2        0.33       -2.09      3.45 o 
   8  -1   2        1.23       -0.01      4.10 o 
   9  -1   2       31.81       20.43     10.71 o 
  10  -1   2       28.94       28.38     12.89 o 
 -10   0   2        0.12        7.80     11.28 o 
  -9   0   2        5.51        3.45      9.54 o 
  -8   0   2       47.66       66.29     12.45 o 
  -7   0   2       14.21       18.32      8.43 o 
  -6   0   2      396.33      362.87     14.27 o 
  -5   0   2      720.34      658.49     15.13 o 
  -4   0   2      431.64      430.99     12.59 o 
  -3   0   2      310.86      302.49     12.88 o 
  -2   0   2      548.89      441.61      9.57 o 
  -1   0   2      496.42      516.05     19.08 o 
   0   0   2     3477.58     3167.94     53.61 o 
   1   0   2      865.80     1052.76     28.59 o 
   2   0   2       35.43       26.89      2.33 o 
   3   0   2      415.63      441.93     16.54 o 
   4   0   2      385.68      372.99      9.15 o 
   5   0   2     2446.98     2410.95     43.71 o 
   6   0   2       35.76       37.54      6.32 o 
   7   0   2      217.63      197.60      8.69 o 
   8   0   2      122.26      106.42      7.23 o 
   9   0   2       12.34        3.48      5.40 o 
  10   0   2       12.16       14.31     11.01 o 
  -9   1   2        2.49      -11.39     10.20 o 
  -8   1   2        6.01       -4.13      8.95 o 
  -7   1   2       68.36       85.66     12.33 o 
  -6   1   2      302.37      274.34     25.76 o 
  -5   1   2      144.31      138.11      6.63 o 
  -4   1   2      176.95      182.47      7.76 o 
  -3   1   2       39.44       41.91      3.25 o 
  -2   1   2      312.96      278.50     12.19 o 
  -1   1   2      120.11      112.23      5.78 o 
   0   1   2     4012.92     3522.27     74.97 o 
   1   1   2     1818.67     1586.85     27.82 o 
   2   1   2      450.31      577.47     11.59 o 
   3   1   2       87.48      128.84      4.48 o 
   4   1   2     1127.28     1187.62     19.44 o 
   5   1   2       66.74       86.45      4.15 o 
   6   1   2      204.15      219.33     10.61 o 
   7   1   2      739.18      782.03     18.76 o 
   8   1   2        1.20       -1.75      6.32 o 
   9   1   2       34.47       22.75      6.44 o 
  10   1   2       39.62       35.28      7.86 o 
  -9   2   2        9.22        4.07     14.05 o 
  -8   2   2       54.03       72.70     15.64 o 
  -7   2   2        8.21        4.03      5.87 o 
  -6   2   2       70.08       64.64     13.49 o 
  -5   2   2      188.59      194.11     10.78 o 
  -4   2   2      641.77      595.31     17.09 o 
  -3   2   2     1594.82     1583.90     25.00 o 
  -2   2   2       62.58       51.15      4.86 o 
  -1   2   2        1.15        4.61      3.30 o 
   0   2   2      926.03      741.38     30.82 o 
   1   2   2     1119.85     1057.36     24.24 o 
   2   2   2     2649.72     2653.68     55.58 o 
   3   2   2     1909.82     2147.80     38.25 o 
   4   2   2       72.55      116.00      5.43 o 
   5   2   2       41.63       35.66      4.96 o 
   6   2   2       28.55       48.12     11.20 o 
   7   2   2        9.55        4.69      4.66 o 
   8   2   2       31.07       28.83      6.13 o 
   9   2   2      144.33      152.11     11.17 o 
  10   2   2        6.84       -6.92      5.37 o 
  11   2   2        1.40       -7.99      6.29 o 
  -8   3   2       29.66       21.28     13.70 o 
  -7   3   2       17.45       17.70     10.81 o 
  -6   3   2        8.98       24.22      7.03 o 
  -5   3   2        2.99        5.45      5.74 o 
  -4   3   2       28.99       26.60      6.03 o 
  -3   3   2      569.45      559.50     17.68 o 
  -2   3   2       22.21       21.91      2.30 o 
  -1   3   2      124.14      123.21      4.39 o 
   0   3   2      316.37      284.15      7.25 o 
   1   3   2      149.73      136.99     10.66 o 
   2   3   2        2.65        1.01      2.34 o 
   3   3   2     1124.55     1081.39     32.88 o 
   4   3   2       45.55       37.37      6.99 o 
   5   3   2       13.68       33.06      7.37 o 
   6   3   2       53.71       49.50     14.25 o 
   7   3   2        2.30       10.11      5.09 o 
   8   3   2       29.34       26.06     10.95 o 
   9   3   2      102.43       90.65      9.06 o 
  10   3   2       53.83       69.48      9.20 o 
  11   3   2        0.18       -4.36      6.29 o 
  -8   4   2       31.22       72.37     18.32 o 
  -7   4   2        1.10        1.44      7.56 o 
  -6   4   2        3.05      -10.70      7.13 o 
  -5   4   2       26.52       37.42      7.28 o 
  -4   4   2        6.19        4.19      5.45 o 
  -3   4   2        4.88        3.07      4.94 o 
  -2   4   2       60.82       80.20      7.16 o 
  -1   4   2      534.71      506.82     11.69 o 
   0   4   2        0.39        1.10      2.36 o 
   1   4   2      148.09      116.82      5.27 o 
   2   4   2        4.18       -0.27      2.61 o 
   3   4   2      218.39      318.60      9.30 o 
   4   4   2       46.52       38.05     10.10 o 
   5   4   2      855.14      960.33     26.08 o 
   6   4   2       47.88       54.99     13.65 o 
   7   4   2      124.26      116.36     10.81 o 
   8   4   2      530.86      506.61     23.08 o 
   9   4   2       81.94       87.87      8.99 o 
  10   4   2        1.11       11.08      6.31 o 
  11   4   2       10.00        1.67      7.10 o 
  -7   5   2        3.22        3.53      8.67 o 
  -6   5   2        9.27        9.35      7.51 o 
  -5   5   2       46.96       61.61     22.08 o 
  -4   5   2      104.21      105.74     12.44 o 
  -3   5   2       75.02       75.92     11.12 o 
  -2   5   2       38.29       29.64      6.28 o 
  -1   5   2        0.26        1.46      4.77 o 
   0   5   2      525.64      435.23     11.13 o 
   1   5   2      951.03      827.89     18.20 o 
   2   5   2      164.54      139.25      6.32 o 
   3   5   2        4.31        4.46      3.19 o 
   4   5   2       55.78       47.26      5.49 o 
   5   5   2      360.44      416.93     15.60 o 
   6   5   2      122.73      124.28      9.46 o 
   7   5   2      567.80      565.16     19.68 o 
   8   5   2      271.70      297.23     26.92 o 
   9   5   2       56.59       58.76     19.02 o 
  10   5   2      190.59      165.94     14.38 o 
  11   5   2       12.32       25.25      7.91 o 
  -6   6   2        0.67        4.12      7.79 o 
  -5   6   2       59.90       61.82     12.41 o 
  -4   6   2      196.89      186.85     31.73 o 
  -3   6   2       31.58       35.48      7.25 o 
  -2   6   2        8.85        4.18      5.37 o 
  -1   6   2      181.50      185.02     11.15 o 
   0   6   2      216.64      206.99     11.17 o 
   1   6   2       30.41       30.54      4.48 o 
   2   6   2      426.07      364.36     10.93 o 
   3   6   2      102.45      111.64      8.34 o 
   4   6   2       41.31       38.76      4.87 o 
   5   6   2      200.43      199.96     15.34 o 
   6   6   2       74.59      105.61     15.32 o 
   7   6   2      289.16      298.53     14.40 o 
   8   6   2      571.71      551.27     20.36 o 
   9   6   2      305.69      296.80     24.45 o 
  10   6   2       20.28       16.62      6.90 o 
  11   6   2        1.72       -1.44      8.35 o 
  -5   7   2       32.38       27.74     12.99 o 
  -4   7   2       19.84       11.37      7.08 o 
  -3   7   2       79.73       87.14      9.76 o 
  -2   7   2      118.57      113.52     10.18 o 
  -1   7   2       59.30       71.07      8.31 o 
   0   7   2      247.16      237.54     12.63 o 
   1   7   2      193.30      184.89     13.13 o 
   2   7   2       46.67       57.76      5.59 o 
   3   7   2       25.76       23.91      4.83 o 
   4   7   2     1013.22     1024.58     29.31 o 
   5   7   2        0.43        9.44      6.05 o 
   6   7   2        1.42        3.86      5.98 o 
   7   7   2      465.04      479.72     19.17 o 
   8   7   2       85.16      100.55      9.92 o 
   9   7   2        1.58       -2.23      5.98 o 
  10   7   2       71.82       89.89     10.49 o 
  11   7   2       32.69       51.11     12.58 o 
  -4   8   2        8.13       -9.80     10.03 o 
  -3   8   2        0.95       11.53     10.69 o 
  -2   8   2       14.49       15.46      7.11 o 
  -1   8   2      271.80      258.89     14.06 o 
   0   8   2       71.84       72.38      8.80 o 
   1   8   2        8.30        3.37      5.90 o 
   2   8   2      232.14      213.45     12.09 o 
   3   8   2      304.04      289.61     12.67 o 
   4   8   2        0.37        2.38      8.55 o 
   5   8   2        6.34        3.60      6.10 o 
   6   8   2      251.17      233.36     17.46 o 
   7   8   2       67.76       75.89     20.50 o 
   8   8   2        5.12        7.17      6.71 o 
   9   8   2      279.92      301.58     16.13 o 
  10   8   2        2.58        5.79      7.37 o 
  -3   9   2        0.48       13.08     11.95 o 
  -2   9   2       13.13       11.79      9.70 o 
  -1   9   2       30.10       31.78     11.14 o 
   0   9   2       90.53       93.31     14.23 o 
   1   9   2      157.79      138.02     11.36 o 
   2   9   2       45.39       45.30     21.49 o 
   3   9   2       32.95       28.68      7.38 o 
   4   9   2      122.08      123.29     10.32 o 
   5   9   2        5.44        4.85      6.43 o 
   6   9   2        6.28        0.56      6.63 o 
   7   9   2       70.38       78.86     18.35 o 
   8   9   2      179.79      182.90     16.08 o 
   9   9   2       30.42       30.11     10.17 o 
  10   9   2        7.26       11.55      8.18 o 
  -1  10   2       17.64       21.58     11.70 o 
   0  10   2       23.23       38.45     12.12 o 
   1  10   2       33.65       28.49     11.37 o 
   2  10   2      109.99       74.24     13.51 o 
   3  10   2      153.62      152.89     17.78 o 
   4  10   2       44.56       36.03     13.01 o 
   5  10   2       63.72       70.39     14.66 o 
   6  10   2       52.48       47.31      9.93 o 
   7  10   2        9.54       -2.46     11.20 o 
   8  10   2       15.00       -0.17      9.39 o 
   9  10   2        8.44        5.83      7.73 o 
   1  11   2       40.96       50.50     14.85 o 
   2  11   2       90.26       79.81     15.31 o 
   6  11   2        8.77       -1.08     11.72 o 
   7  11   2       80.17       75.53     10.81 o 
  -6 -11   3       55.06       41.97     12.89 o 
  -5 -11   3        6.58       -0.12      9.30 o 
  -4 -11   3        2.66        9.42      9.68 o 
  -3 -11   3       22.63       11.73      7.42 o 
  -2 -11   3        2.21       -2.94      9.39 o 
  -8 -10   3       50.86       36.78     13.72 o 
  -7 -10   3       84.55       72.16     14.92 o 
  -6 -10   3       11.14       28.80     10.85 o 
  -5 -10   3        2.41        5.97      9.30 o 
  -4 -10   3      168.73      196.22     18.42 o 
  -3 -10   3       16.60       20.30      7.08 o 
  -2 -10   3        0.24        9.55     12.58 o 
  -1 -10   3       13.71        6.98     10.24 o 
   0 -10   3        8.55        7.37     10.27 o 
   1 -10   3       16.75        9.96     11.41 o 
  -9  -9   3      114.95      106.38     16.56 o 
  -8  -9   3      101.95       93.70     15.43 o 
  -7  -9   3       12.39       18.48     10.33 o 
  -6  -9   3       13.41       23.13     10.08 o 
  -5  -9   3       96.38      129.11     15.15 o 
  -4  -9   3       45.07       55.18     11.44 o 
  -3  -9   3      172.89      182.61     14.38 o 
  -2  -9   3      195.07      193.78     12.18 o 
  -1  -9   3       14.88        1.49      5.57 o 
   0  -9   3       34.07       38.41     11.42 o 
   1  -9   3      108.53       92.33     14.98 o 
   2  -9   3       15.36       12.15     10.59 o 
   3  -9   3        0.82       15.17     10.80 o 
 -10  -8   3       45.29       24.06      8.72 o 
  -9  -8   3       23.56       24.23     12.01 o 
  -8  -8   3       54.60       79.76      9.39 o 
  -7  -8   3      355.51      335.90     23.25 o 
  -6  -8   3       38.81       40.19     10.76 o 
  -5  -8   3       65.33       92.47     12.89 o 
  -4  -8   3      431.33      465.09     17.28 o 
  -3  -8   3      416.91      454.41     17.31 o 
  -2  -8   3       36.35       25.09      6.39 o 
  -1  -8   3       80.66       87.22      8.55 o 
   0  -8   3      130.91      127.44     10.14 o 
   1  -8   3       65.46       46.14      7.56 o 
   2  -8   3       19.98       26.33     10.62 o 
   3  -8   3        5.32       15.55      9.11 o 
   4  -8   3       13.02        6.13      9.33 o 
 -10  -7   3       22.01       20.99      7.83 o 
  -9  -7   3       55.30       76.30     19.68 o 
  -8  -7   3      175.30      189.83     12.57 o 
  -7  -7   3        8.69        7.91      7.74 o 
  -6  -7   3      161.38      170.45     11.05 o 
  -5  -7   3     1551.09     1592.68     40.58 o 
  -4  -7   3      108.86      152.19     12.76 o 
  -3  -7   3        3.60        4.88      9.17 o 
  -2  -7   3       15.92       17.15     11.79 o 
  -1  -7   3       98.42      117.63     16.42 o 
   0  -7   3      115.96      131.92      9.57 o 
   1  -7   3      294.59      322.62     32.60 o 
   2  -7   3       33.56       34.35      7.10 o 
   3  -7   3        0.56        2.02      9.23 o 
   4  -7   3       21.20       16.58     11.08 o 
   5  -7   3       11.81       20.34     10.94 o 
 -10  -6   3      145.64      177.35     13.49 o 
  -9  -6   3       97.15      111.53     25.02 o 
  -8  -6   3       58.32       51.45      8.17 o 
  -7  -6   3      173.82      203.75     11.79 o 
  -6  -6   3      199.78      194.30     11.36 o 
  -5  -6   3        1.55        5.26      7.64 o 
  -4  -6   3      374.33      392.17     11.84 o 
  -3  -6   3      579.61      616.35     15.54 o 
  -2  -6   3      249.77      281.72     12.24 o 
  -1  -6   3       57.94       59.71      6.75 o 
   0  -6   3      544.86      597.98     19.08 o 
   1  -6   3       31.20       28.15      7.84 o 
   2  -6   3        1.47       -0.11      6.78 o 
   3  -6   3      436.10      384.98     17.02 o 
   4  -6   3      103.40      101.78     15.08 o 
   5  -6   3       12.42       15.99     11.18 o 
   6  -6   3       40.26       30.82     11.25 o 
 -10  -5   3        6.94       -0.56      6.05 o 
  -9  -5   3      240.76      246.67     13.89 o 
  -8  -5   3      175.84      182.20     17.90 o 
  -7  -5   3        0.33        0.89      5.40 o 
  -6  -5   3      192.68      195.98     23.61 o 
  -5  -5   3     1025.30     1029.80     22.35 o 
  -4  -5   3       99.78      135.80      7.16 o 
  -3  -5   3      127.63      133.53      6.45 o 
  -2  -5   3      643.28      704.18     15.97 o 
  -1  -5   3      303.43      381.04     10.52 o 
   0  -5   3       23.37       20.44      4.80 o 
   1  -5   3      271.32      278.86     11.88 o 
   2  -5   3      970.40      940.33     25.81 o 
   3  -5   3       83.79       81.29      7.56 o 
   4  -5   3       89.85       78.55     14.49 o 
   5  -5   3      300.93      273.59     21.19 o 
   6  -5   3       24.38       14.89     11.20 o 
   7  -5   3        0.24        2.02      8.99 o 
 -10  -4   3       24.50       37.26      7.90 o 
  -9  -4   3      114.87       95.77      9.82 o 
  -8  -4   3        1.64        1.96      6.96 o 
  -7  -4   3      983.84      991.16     28.43 o 
  -6  -4   3      820.85      794.50     23.52 o 
  -5  -4   3       60.61       85.43      8.96 o 
  -4  -4   3        0.62        0.34      3.20 o 
  -3  -4   3      389.09      376.45     10.07 o 
  -2  -4   3      294.68      361.18     10.68 o 
  -1  -4   3     2148.90     2647.30     99.82 o 
   0  -4   3     1313.39     1441.02     27.32 o 
   1  -4   3        0.97        3.97      4.09 o 
   2  -4   3        9.56        8.89      3.10 o 
   3  -4   3      310.19      314.50     20.77 o 
   4  -4   3      186.50      219.09     19.69 o 
   5  -4   3       42.19       53.78      6.84 o 
   6  -4   3       90.42       97.87     14.30 o 
 -10  -3   3       12.23       18.02     11.06 o 
  -9  -3   3        6.36        0.17      5.46 o 
  -8  -3   3       66.80       59.88      7.61 o 
  -7  -3   3      319.57      271.31     12.57 o 
  -6  -3   3      146.95      150.99      9.59 o 
  -5  -3   3      929.12      840.44     18.35 o 
  -4  -3   3      878.47      869.28     18.35 o 
  -3  -3   3      461.22      535.02     15.74 o 
  -2  -3   3     2088.82     2101.59     37.53 o 
  -1  -3   3       95.62       77.66      5.89 o 
   0  -3   3       63.59       64.73      5.56 o 
   1  -3   3      150.79      193.26      8.51 o 
   2  -3   3      335.93      276.65      7.92 o 
   3  -3   3       84.98       98.84      5.32 o 
   4  -3   3       10.77        9.17      4.91 o 
   5  -3   3       70.26       84.45      6.02 o 
   6  -3   3       10.76       14.65      5.37 o 
 -10  -2   3        7.80       18.02     10.87 o 
  -9  -2   3        0.61        2.65      8.38 o 
  -8  -2   3       14.20       -0.25      7.39 o 
  -7  -2   3      173.02      166.16     10.00 o 
  -6  -2   3      588.10      542.04     17.62 o 
  -5  -2   3      214.54      238.72      8.38 o 
  -4  -2   3       15.56       14.69      3.13 o 
  -3  -2   3     2500.16     2414.05     45.86 o 
  -2  -2   3     1087.66     1045.80     20.03 o 
  -1  -2   3      416.69      394.35      8.86 o 
   0  -2   3       82.65       64.72      4.68 o 
   1  -2   3       26.95       43.74      4.12 o 
   2  -2   3       45.76       51.65      3.25 o 
   3  -2   3      130.83      153.57      5.97 o 
   4  -2   3      225.08      193.75      7.27 o 
   5  -2   3      148.06      144.75      7.14 o 
   6  -2   3      132.74      126.16      7.17 o 
   7  -2   3       97.86      114.37      9.21 o 
   8  -2   3       24.58       18.54      8.64 o 
 -10  -1   3        0.42        1.04     11.04 o 
  -9  -1   3       14.32       20.34     10.41 o 
  -8  -1   3      177.82      167.21     16.60 o 
  -7  -1   3       56.55       55.69     10.74 o 
  -6  -1   3      243.11      226.66      8.62 o 
  -5  -1   3        1.84        4.69      3.90 o 
  -4  -1   3     1860.79     1629.36     30.59 o 
  -3  -1   3      528.74      604.87     13.21 o 
  -2  -1   3        0.99        0.29      2.29 o 
  -1  -1   3     2831.75     2499.10     43.29 o 
   0  -1   3      412.37      427.44     11.40 o 
   1  -1   3      588.99      620.12     15.37 o 
   2  -1   3      278.02      261.31      6.84 o 
   3  -1   3      416.89      427.31     10.91 o 
   4  -1   3      315.42      288.89      8.46 o 
   5  -1   3      183.59      164.48     10.38 o 
   6  -1   3      630.80      666.03     16.34 o 
   7  -1   3        3.43        3.07      3.87 o 
   8  -1   3       27.34       18.13      5.73 o 
   9  -1   3       67.69       69.61      7.29 o 
 -10   0   3        0.46        7.07     13.13 o 
  -9   0   3       40.11       59.68     13.39 o 
  -8   0   3       20.84       10.74      9.49 o 
  -7   0   3        5.87        1.95      7.96 o 
  -6   0   3      206.76      222.07      8.69 o 
  -5   0   3        0.48       -2.06      3.09 o 
  -4   0   3       16.67        9.97      3.09 o 
  -3   0   3      910.53      760.58     15.65 o 
  -2   0   3     2525.35     2272.80     39.93 o 
  -1   0   3     3359.90     2842.83     48.93 o 
   0   0   3     2850.65     2431.34     61.19 o 
   1   0   3     3945.63     4068.68     91.06 o 
   2   0   3       12.17        9.84      2.29 o 
   3   0   3       60.22       81.02      3.87 o 
   4   0   3      575.84      463.93     16.57 o 
   5   0   3      388.40      438.44     11.25 o 
   6   0   3       95.12      102.26      7.71 o 
   7   0   3      108.00      110.08      6.83 o 
   8   0   3       12.76        7.02      4.42 o 
   9   0   3        0.89       -1.29      4.13 o 
  10   0   3       28.07       23.88      7.33 o 
  -9   1   3       25.54        9.18     11.39 o 
  -8   1   3       44.18       47.12     11.81 o 
  -7   1   3       44.72       45.90     11.27 o 
  -6   1   3        6.75       -0.43      4.87 o 
  -5   1   3       33.64       40.83      6.43 o 
  -4   1   3      517.22      482.71     11.81 o 
  -3   1   3        3.52        2.65      2.69 o 
  -2   1   3       12.79       14.99      2.18 o 
  -1   1   3      570.60      462.46     13.29 o 
   0   1   3      793.67      762.20     31.38 o 
   1   1   3      189.69      152.36      8.16 o 
   2   1   3     6168.30     6241.80    105.29 o 
   3   1   3      117.49      106.41      4.56 o 
   4   1   3      298.57      281.18      7.81 o 
   5   1   3      280.45      290.55      8.59 o 
   6   1   3      196.52      192.19      8.23 o 
   7   1   3       11.74       20.24      4.47 o 
   8   1   3       43.26       37.58      5.34 o 
   9   1   3       27.80       36.16      6.98 o 
  10   1   3        2.06       -5.43      5.92 o 
  -9   2   3       26.83       59.26     18.02 o 
  -8   2   3       17.07       16.32     12.89 o 
  -7   2   3        4.90        6.32      6.33 o 
  -6   2   3       21.09       16.73      6.25 o 
  -5   2   3       12.74       22.64      5.97 o 
  -4   2   3      217.19      202.69     10.63 o 
  -3   2   3        0.65        1.81      2.30 o 
  -2   2   3       23.34       11.35      5.81 o 
  -1   2   3        3.09        0.93      3.14 o 
   0   2   3     2301.21     2026.85     82.41 o 
   1   2   3      672.17      596.12     10.48 o 
   2   2   3       50.35       52.56      2.96 o 
   3   2   3      421.98      444.71      8.79 o 
   4   2   3      923.23      991.08     20.15 o 
   5   2   3      521.56      448.49     11.91 o 
   6   2   3       70.16       77.63      5.78 o 
   7   2   3      190.26      180.78     10.62 o 
   8   2   3       18.65       15.51      5.38 o 
   9   2   3        6.27        5.91      5.72 o 
  10   2   3      102.22       82.03      9.48 o 
  -8   3   3        3.19       -2.39     12.33 o 
  -7   3   3       16.62       14.55      7.55 o 
  -6   3   3        0.21        4.41      6.14 o 
  -5   3   3        0.26       -0.80      5.34 o 
  -4   3   3      106.64      102.60     17.82 o 
  -3   3   3       63.68       65.51      7.02 o 
  -2   3   3       57.02       66.19      6.19 o 
  -1   3   3       71.19       59.85      9.32 o 
   0   3   3      757.65      633.98     15.36 o 
   1   3   3        1.84        2.59      2.28 o 
   2   3   3       37.00       27.63      3.05 o 
   3   3   3        1.37       -1.66      3.29 o 
   4   3   3      952.73      964.42     72.96 o 
   5   3   3       39.20       44.46      5.66 o 
   6   3   3      517.05      538.39     30.46 o 
   7   3   3        0.38       -0.54      9.27 o 
   8   3   3        4.91        1.57      5.90 o 
   9   3   3      433.05      418.52     17.22 o 
  10   3   3      247.37      228.08     13.70 o 
  11   3   3       39.04       27.14     11.82 o 
  -7   4   3        1.44       12.29      7.84 o 
  -6   4   3       18.15       14.27      7.17 o 
  -5   4   3       84.59       99.25      9.73 o 
  -4   4   3        1.48       10.50      5.78 o 
  -3   4   3        1.95       -2.75      4.73 o 
  -2   4   3      282.96      255.05     11.55 o 
  -1   4   3      873.27      849.42     23.54 o 
   0   4   3      790.92      747.17     16.22 o 
   1   4   3     1328.75     1075.90     21.24 o 
   2   4   3       82.05       90.95      4.78 o 
   3   4   3        5.14        2.48      2.63 o 
   4   4   3      116.20      104.92      4.79 o 
   5   4   3      767.48      718.85     22.90 o 
   6   4   3      512.63      601.19     19.69 o 
   7   4   3      187.12      192.04     11.11 o 
   8   4   3      239.59      228.37     12.10 o 
   9   4   3      186.83      187.96     11.80 o 
  10   4   3      130.91      102.43     10.30 o 
  11   4   3       88.45       74.83     15.15 o 
  -7   5   3        3.38       -8.08      9.46 o 
  -6   5   3        5.66        1.00      7.52 o 
  -5   5   3       10.68        8.04      6.80 o 
  -4   5   3      172.62      187.43     14.01 o 
  -3   5   3       84.06       90.50     14.92 o 
  -2   5   3      121.16      113.53      9.03 o 
  -1   5   3      626.86      567.49     18.83 o 
   0   5   3      644.04      579.38     18.45 o 
   1   5   3       13.19       14.13      4.08 o 
   2   5   3      184.99      184.98      7.24 o 
   3   5   3     1038.98      928.54     27.87 o 
   4   5   3      144.56      140.10      7.76 o 
   5   5   3      581.11      603.36     19.87 o 
   6   5   3      171.96      194.60     11.16 o 
   7   5   3        3.86       17.39     10.34 o 
   8   5   3       89.75      132.29     15.60 o 
   9   5   3      640.33      616.95     22.14 o 
  10   5   3       97.46       93.75     10.20 o 
  11   5   3        0.35       12.72      7.72 o 
  -6   6   3       19.58       13.15      8.69 o 
  -5   6   3       17.12       20.16      7.88 o 
  -4   6   3       11.19        3.85      7.24 o 
  -3   6   3       92.99       81.34      9.10 o 
  -2   6   3      177.89      171.16     12.44 o 
  -1   6   3        2.13       -4.12      5.52 o 
   0   6   3       42.36       52.40      9.25 o 
   1   6   3      901.86      805.50     23.72 o 
   2   6   3      429.50      409.73     11.64 o 
   3   6   3      156.18      149.59      7.51 o 
   4   6   3      564.96      539.11     18.03 o 
   5   6   3      328.27      349.26     14.89 o 
   6   6   3      308.00      312.45     14.35 o 
   7   6   3       17.57       23.05      6.78 o 
   8   6   3      369.89      390.47     17.03 o 
   9   6   3       43.08       49.13     13.24 o 
  10   6   3       20.38       15.18      7.29 o 
  11   6   3       22.01       18.28      8.09 o 
  -5   7   3        0.40        3.95      7.97 o 
  -4   7   3        2.19        6.30      6.98 o 
  -3   7   3       12.25        4.97      9.13 o 
  -2   7   3        5.45        1.56      6.12 o 
  -1   7   3      142.56      161.37     20.19 o 
   0   7   3      257.14      233.96     12.72 o 
   1   7   3        7.96       -1.77      5.44 o 
   2   7   3        8.43        7.94      6.21 o 
   3   7   3      961.28      864.63     20.08 o 
   4   7   3      407.91      394.59     16.18 o 
   5   7   3      113.55      107.84      9.40 o 
   6   7   3        5.86        9.96      6.72 o 
   7   7   3       20.47       13.97      9.07 o 
   8   7   3       31.83       38.97      8.11 o 
   9   7   3      111.22      101.70     10.73 o 
  10   7   3       57.12       72.51     15.39 o 
  -4   8   3        4.87       12.83     11.81 o 
  -3   8   3        1.63        3.37      7.61 o 
  -2   8   3        3.80        3.94      6.51 o 
  -1   8   3       52.66       53.14      8.51 o 
   0   8   3        5.17       -3.16      6.58 o 
   1   8   3      110.21      118.22     10.36 o 
   2   8   3      284.52      275.47     13.92 o 
   3   8   3       45.09       48.94      7.64 o 
   4   8   3      383.04      339.25     15.20 o 
   5   8   3      336.04      314.48     21.63 o 
   6   8   3        0.62       -1.58      5.91 o 
   7   8   3       19.96        9.99     10.62 o 
   8   8   3      158.26      189.09     13.54 o 
   9   8   3       39.78       36.89      9.86 o 
  10   8   3        3.59       11.28      8.38 o 
  -2   9   3        0.14       -7.82      9.60 o 
  -1   9   3        7.86       24.84      8.45 o 
   0   9   3       82.58       80.06      9.69 o 
   1   9   3       90.99       73.08      9.54 o 
   2   9   3       25.45       16.92      9.90 o 
   3   9   3      294.33      262.58     13.76 o 
   4   9   3      130.95      152.32     17.69 o 
   5   9   3       13.44       11.87      9.55 o 
   6   9   3      188.13      201.71     13.77 o 
   7   9   3      230.88      235.22     14.64 o 
   8   9   3       17.52       13.89     15.76 o 
   9   9   3       41.36       37.96      9.11 o 
  10   9   3       15.91       12.29      8.20 o 
  -1  10   3       18.11       31.55     12.71 o 
   0  10   3        2.49       -1.88      9.98 o 
   1  10   3        7.28       11.64      7.71 o 
   2  10   3       67.56       69.22      9.66 o 
   3  10   3       50.43       26.68     12.43 o 
   4  10   3       10.43        3.27     11.42 o 
   5  10   3       61.28       59.96     14.78 o 
   6  10   3        5.63       17.31     11.14 o 
   7  10   3        0.36      -16.98     13.86 o 
   8  10   3      262.48      273.89     16.68 o 
   9  10   3       24.72       25.76      9.14 o 
   2  11   3        0.24        0.87     10.67 o 
   4  11   3       22.62       19.49     13.58 o 
   5  11   3        0.27        6.69     12.33 o 
   6  11   3        0.59        4.11     11.62 o 
   7  11   3       50.48       61.42     15.69 o 
  -6 -11   4       71.17       74.50     15.78 o 
  -5 -11   4        2.21       15.39     10.66 o 
  -4 -11   4        8.26       -3.57      9.51 o 
  -3 -11   4       71.31       61.02      9.98 o 
  -2 -11   4       32.96       24.26     11.65 o 
  -8 -10   4       20.79       22.27     12.17 o 
  -7 -10   4       44.88       31.92     12.50 o 
  -6 -10   4       88.45       86.70     15.22 o 
  -5 -10   4       55.63       60.23     13.16 o 
  -4 -10   4       89.74       89.28     14.45 o 
  -3 -10   4      106.79       96.61     10.42 o 
  -2 -10   4      154.40      141.43     11.77 o 
  -1 -10   4       37.36       33.05     10.17 o 
   0 -10   4        0.09       18.48     11.51 o 
  -9  -9   4       12.07        8.32     10.19 o 
  -8  -9   4       39.46       23.13     11.04 o 
  -7  -9   4      258.90      286.21     22.92 o 
  -6  -9   4      257.93      236.62     20.69 o 
  -5  -9   4        0.36        6.76      8.43 o 
  -4  -9   4       34.94       27.16      7.12 o 
  -3  -9   4      224.75      249.78     21.99 o 
  -2  -9   4      218.27      225.08     14.40 o 
  -1  -9   4       35.55       28.00      7.15 o 
   0  -9   4       24.92       26.22      7.48 o 
   1  -9   4        2.92       10.29     10.57 o 
   2  -9   4        9.13       -3.69      9.91 o 
  -9  -8   4       18.84       10.29     10.38 o 
  -8  -8   4      241.20      296.19     22.53 o 
  -7  -8   4      173.47      226.29     19.73 o 
  -6  -8   4       13.09       23.26      9.79 o 
  -5  -8   4      115.04      140.95     15.52 o 
  -4  -8   4      132.29      167.44     11.41 o 
  -3  -8   4       44.54       44.94     12.50 o 
  -2  -8   4      135.09      168.79     11.13 o 
  -1  -8   4       14.82       17.76      6.14 o 
   0  -8   4        5.54        4.14      5.70 o 
   1  -8   4       28.47       25.58      7.08 o 
   2  -8   4      126.18      134.92     16.91 o 
   3  -8   4        0.57        4.93      9.75 o 
   4  -8   4        0.46       11.32     10.31 o 
 -10  -7   4       33.73       21.90      8.13 o 
  -9  -7   4       50.01       45.51      8.76 o 
  -8  -7   4       30.56       16.31      7.25 o 
  -7  -7   4      285.82      309.80     15.20 o 
  -6  -7   4      323.97      350.70     22.38 o 
  -5  -7   4       16.39        7.44      7.82 o 
  -4  -7   4       17.26       29.50      6.55 o 
  -3  -7   4      785.53      833.80     24.67 o 
  -2  -7   4        2.49       10.20      5.36 o 
  -1  -7   4      162.19      199.75     11.51 o 
   0  -7   4       28.44       49.26      7.34 o 
   1  -7   4      270.32      274.54     21.36 o 
   2  -7   4       70.37       71.94     11.88 o 
   3  -7   4       39.34       38.82      7.41 o 
   4  -7   4       30.71       20.25     10.62 o 
   5  -7   4        2.87       -0.40      9.94 o 
 -10  -6   4       39.06       38.39      9.16 o 
  -9  -6   4        3.21        6.28      9.15 o 
  -8  -6   4      596.21      670.74     23.49 o 
  -7  -6   4      134.50      124.33     10.12 o 
  -6  -6   4      210.71      219.39     12.16 o 
  -5  -6   4       63.17       50.35     11.44 o 
  -4  -6   4     1732.48     1843.43     36.06 o 
  -3  -6   4      156.21      264.78     12.95 o 
  -2  -6   4       37.32       46.84      6.67 o 
  -1  -6   4      114.47      143.63     25.36 o 
   0  -6   4        1.92       -3.39      4.56 o 
   1  -6   4       88.68       95.54     13.90 o 
   2  -6   4      264.91      295.47     13.79 o 
   3  -6   4      105.79      103.23      9.32 o 
   4  -6   4       22.90       25.58      6.60 o 
   5  -6   4       16.70       19.97     10.66 o 
   6  -6   4       16.92       31.90     13.32 o 
 -10  -5   4        0.79       -8.32      6.23 o 
  -9  -5   4      146.57      156.60     14.78 o 
  -8  -5   4      255.36      224.29     15.91 o 
  -7  -5   4        6.06       11.34     10.82 o 
  -6  -5   4      114.77      126.11      9.31 o 
  -5  -5   4      155.51      155.91     11.74 o 
  -4  -5   4      138.92      184.05     27.18 o 
  -3  -5   4     1945.65     2011.87     68.97 o 
  -2  -5   4      940.79      992.90     26.10 o 
  -1  -5   4       41.90       45.67      5.99 o 
   0  -5   4      169.75      178.32      9.85 o 
   1  -5   4      560.62      643.06     20.10 o 
   2  -5   4       66.64       85.42      8.04 o 
   3  -5   4       13.53       18.69     11.17 o 
   4  -5   4       93.52       89.21      8.63 o 
   5  -5   4       11.11       18.12      6.13 o 
   6  -5   4        2.38        2.86      9.84 o 
   7  -5   4        5.63      -13.81      9.23 o 
 -10  -4   4       10.20       21.70     11.34 o 
  -9  -4   4       14.13       14.37      6.31 o 
  -8  -4   4       87.27       91.77      9.10 o 
  -7  -4   4       22.51       21.28      7.74 o 
  -6  -4   4       14.06       15.24      5.78 o 
  -5  -4   4      145.65      154.96      7.58 o 
  -4  -4   4     2371.26     2264.77     42.15 o 
  -3  -4   4      122.47      125.45     14.94 o 
  -2  -4   4       82.81       76.31      6.87 o 
  -1  -4   4     1324.68     1371.80     61.69 o 
   0  -4   4      709.24      869.05     25.15 o 
   1  -4   4       32.32       28.97      5.06 o 
   2  -4   4       25.00       44.99      6.19 o 
   3  -4   4       28.49       25.94      5.63 o 
   4  -4   4      599.57      603.68     19.64 o 
   5  -4   4       11.43       11.08      6.84 o 
   6  -4   4       90.00      108.12     11.05 o 
 -10  -3   4        8.54        1.52      9.44 o 
  -8  -3   4       32.11       23.38     13.16 o 
  -7  -3   4      214.10      213.92     11.41 o 
  -6  -3   4      102.44      103.12      8.36 o 
  -5  -3   4     1231.69     1184.77     24.61 o 
  -4  -3   4       17.53       30.39      4.40 o 
  -3  -3   4       26.93       39.48      3.90 o 
  -2  -3   4      153.24      110.28      8.00 o 
  -1  -3   4       22.55       31.35      4.26 o 
   0  -3   4      703.69      695.87     18.48 o 
   1  -3   4     1026.70     1162.78     28.33 o 
   2  -3   4        0.67        2.36      2.41 o 
   3  -3   4      756.27      775.38     21.73 o 
   4  -3   4       10.82       12.70      4.79 o 
   5  -3   4       16.00       20.20      9.22 o 
   6  -3   4        0.86       -0.20      4.62 o 
   7  -3   4      153.81      148.51     14.96 o 
 -10  -2   4      109.09      101.47     16.42 o 
  -9  -2   4       37.51       27.03     10.74 o 
  -8  -2   4       43.92       36.67     10.45 o 
  -7  -2   4        1.97        4.61      8.93 o 
  -6  -2   4       19.27       14.34      4.19 o 
  -5  -2   4       37.12       33.18      7.72 o 
  -4  -2   4      375.44      327.43     12.06 o 
  -3  -2   4     1673.53     1485.38     28.09 o 
  -2  -2   4      482.38      425.84     10.20 o 
  -1  -2   4        4.72        0.00      2.54 o 
   0  -2   4        5.08       15.17     11.76 o 
   1  -2   4      832.07      968.21     23.45 o 
   2  -2   4      665.24      686.76     17.29 o 
   3  -2   4      752.53      789.56     16.76 o 
   4  -2   4       16.38       17.64      3.60 o 
   5  -2   4        7.09        5.87      3.67 o 
   6  -2   4       72.79       68.90      7.84 o 
   7  -2   4       74.75       86.15     11.37 o 
   8  -2   4       26.47       25.36      6.50 o 
 -10  -1   4       41.61       33.23     12.47 o 
  -9  -1   4       27.60       14.30      9.86 o 
  -8  -1   4       37.95       51.18     11.75 o 
  -7  -1   4       33.88       28.54      9.37 o 
  -6  -1   4       31.60       31.60      4.81 o 
  -5  -1   4      262.94      239.41      8.67 o 
  -4  -1   4        2.94       -2.85      2.88 o 
  -3  -1   4      156.86      159.70      6.20 o 
  -2  -1   4      361.23      271.36      7.64 o 
  -1  -1   4     3588.81     3314.84     57.23 o 
   0  -1   4      123.38      119.41      9.51 o 
   1  -1   4      492.52      431.53     15.55 o 
   2  -1   4     1011.12      926.76     17.90 o 
   3  -1   4      237.80      237.58      7.10 o 
   4  -1   4      337.00      324.22      9.27 o 
   5  -1   4      305.33      331.49     10.12 o 
   6  -1   4      127.76      151.50      7.62 o 
   7  -1   4       47.07       43.79      6.63 o 
   8  -1   4        0.80        5.71      4.31 o 
   9  -1   4        1.77       -2.30      6.61 o 
  -9   0   4       11.65       30.81     12.94 o 
  -8   0   4       32.28       26.31     10.94 o 
  -7   0   4      320.38      318.06     21.47 o 
  -6   0   4       99.96      110.50      8.88 o 
  -5   0   4        0.40       -1.75      3.47 o 
  -4   0   4       83.34       90.31      5.23 o 
  -3   0   4      364.20      281.31      8.11 o 
  -2   0   4      117.03       98.66      5.61 o 
  -1   0   4     1655.67     1461.72     26.63 o 
   0   0   4      752.23      613.99     12.74 o 
   1   0   4      205.07      287.32     16.50 o 
   2   0   4      146.76      142.00      5.26 o 
   3   0   4     1062.29     1069.72     20.63 o 
   4   0   4      648.04      694.25     14.96 o 
   5   0   4       23.55       34.25      3.92 o 
   6   0   4      640.71      610.15     18.91 o 
   7   0   4        0.37       -3.99      3.50 o 
   8   0   4       41.38       45.68      5.78 o 
   9   0   4        2.30       -3.74      4.55 o 
  10   0   4       64.32       79.62     13.23 o 
  -9   1   4        7.73       29.06     13.76 o 
  -8   1   4       16.43       30.35      8.40 o 
  -7   1   4        3.38        6.15      5.88 o 
  -6   1   4      127.93      140.30     10.07 o 
  -5   1   4      520.93      511.52     21.37 o 
  -4   1   4        3.57        8.17      4.84 o 
  -3   1   4      122.79      117.34      5.04 o 
  -2   1   4       36.54       20.24      2.33 o 
  -1   1   4       43.81       39.39      2.72 o 
   0   1   4       53.11       54.76      5.14 o 
   1   1   4     7456.21     6604.53    111.56 o 
   2   1   4     1105.82      958.24     23.91 o 
   3   1   4      260.78      268.40      7.67 o 
   4   1   4      567.27      661.64     14.41 o 
   5   1   4      950.61      955.82     19.71 o 
   6   1   4      157.60      180.83      9.29 o 
   7   1   4       35.36       25.75      6.41 o 
   8   1   4       81.43       91.63      7.18 o 
   9   1   4       15.49        9.91      7.40 o 
  10   1   4       16.25       21.77      7.20 o 
  -8   2   4        1.97      -10.24      9.82 o 
  -7   2   4       27.52       43.24      8.54 o 
  -6   2   4       12.67       17.76      6.33 o 
  -5   2   4        1.13       -1.77      7.10 o 
  -4   2   4      142.30      150.95      9.81 o 
  -3   2   4      516.50      474.46     15.75 o 
  -2   2   4       24.64       17.79      4.39 o 
  -1   2   4       53.57       39.06      4.87 o 
   0   2   4     2313.20     1907.64     29.01 o 
   1   2   4      125.99      116.27      5.02 o 
   2   2   4     1791.33     1641.58     30.14 o 
   3   2   4      736.98      676.18     14.52 o 
   4   2   4       54.59       51.58      4.52 o 
   5   2   4        5.42       19.56      3.70 o 
   6   2   4      633.78      689.53     18.59 o 
   7   2   4      155.93      155.41      8.10 o 
   8   2   4       35.65       35.30      6.13 o 
   9   2   4      151.15      123.65     19.56 o 
  10   2   4      178.33      171.29     12.37 o 
  -8   3   4        4.74        7.00     13.98 o 
  -7   3   4        8.69        9.91      7.24 o 
  -6   3   4        1.58        7.36      6.48 o 
  -5   3   4       33.55       41.90      8.67 o 
  -4   3   4      183.49      188.09     11.18 o 
  -3   3   4      850.62      846.81     24.77 o 
  -2   3   4      458.26      412.30     14.48 o 
  -1   3   4       13.56        4.95      5.02 o 
   0   3   4      105.62      109.54      7.17 o 
   1   3   4     2546.68     2330.97     71.53 o 
   2   3   4     1690.56     1621.96     30.17 o 
   3   3   4       46.15       50.56      3.36 o 
   4   3   4     1383.91     1368.93     29.46 o 
   5   3   4     1006.82     1013.81     21.77 o 
   6   3   4       30.20       45.46      6.34 o 
   7   3   4       35.07       48.93      6.81 o 
   8   3   4      355.25      361.15     15.38 o 
   9   3   4       52.48       63.34     13.60 o 
  10   3   4      134.57       99.32     10.14 o 
  11   3   4      132.74      146.55     12.48 o 
  -7   4   4       60.36       78.08     11.15 o 
  -6   4   4       44.92       54.50     13.23 o 
  -5   4   4       19.92       17.89      6.72 o 
  -4   4   4       75.21       75.45      8.66 o 
  -3   4   4      126.34      145.57      9.85 o 
  -2   4   4       98.91      106.94      8.67 o 
  -1   4   4      527.60      488.54     16.53 o 
   0   4   4     1686.30     1497.77     37.08 o 
   1   4   4      351.63      329.41      9.01 o 
   2   4   4       72.73       78.29      4.70 o 
   3   4   4      321.49      289.85      8.58 o 
   4   4   4     1224.00     1310.14     25.83 o 
   5   4   4      211.55      226.46     11.51 o 
   6   4   4      775.05      905.05     36.58 o 
   7   4   4      124.62      121.71     16.23 o 
   8   4   4       63.14       65.25      7.90 o 
   9   4   4       40.91       34.67      7.31 o 
  10   4   4      203.34      210.43     13.03 o 
  11   4   4       11.90        9.33      7.24 o 
  -6   5   4       17.21       19.37     12.93 o 
  -5   5   4       99.62      117.37     11.63 o 
  -4   5   4      105.10      102.36      9.88 o 
  -3   5   4       37.13       41.63      7.08 o 
  -2   5   4        2.38       -7.43      5.42 o 
  -1   5   4      407.17      391.98     15.41 o 
   0   5   4      212.19      208.77     11.18 o 
   1   5   4      285.94      257.11      8.54 o 
   2   5   4      681.89      609.81     14.59 o 
   3   5   4       11.41       16.96      3.88 o 
   4   5   4      136.24      153.61      6.88 o 
   5   5   4      789.75      758.36     32.99 o 
   6   5   4      883.78      927.35     27.26 o 
   7   5   4       93.52      109.81     11.99 o 
   8   5   4       19.21       18.65      6.22 o 
   9   5   4       17.01       26.39      7.11 o 
  10   5   4        0.18        9.38      6.61 o 
  11   5   4        0.47        2.78      6.81 o 
  -6   6   4       50.60       47.33     10.27 o 
  -5   6   4       43.44       48.47     11.52 o 
  -4   6   4       16.11       16.07      7.29 o 
  -3   6   4       11.95       10.16      6.35 o 
  -2   6   4        1.28       -1.35      5.48 o 
  -1   6   4       88.80      101.87      9.32 o 
   0   6   4      374.52      339.84     14.51 o 
   1   6   4      613.89      570.04     19.42 o 
   2   6   4       49.04       41.45      6.06 o 
   3   6   4      141.04      144.17      7.92 o 
   4   6   4     1120.04     1069.32     29.56 o 
   5   6   4      382.37      379.18     15.72 o 
   6   6   4       33.63       30.54      6.95 o 
   7   6   4       97.95      114.99     19.05 o 
   8   6   4        0.72        8.14      6.19 o 
   9   6   4        0.72       -3.93      7.43 o 
  10   6   4       94.36      108.23     11.38 o 
  11   6   4       12.97       26.29      8.19 o 
  -5   7   4       23.16       24.56      9.45 o 
  -4   7   4       21.01       30.79     16.27 o 
  -3   7   4        0.14       -3.52      6.83 o 
  -2   7   4       27.74       29.77      9.31 o 
  -1   7   4       59.69       61.38      8.35 o 
   0   7   4       34.63       34.41      7.51 o 
   1   7   4        0.52        6.12      5.87 o 
   2   7   4      354.06      312.72     14.13 o 
   3   7   4      150.86      125.11      8.90 o 
   4   7   4       43.27       40.25      8.92 o 
   5   7   4      639.48      652.13     22.12 o 
   6   7   4      229.73      225.61     12.93 o 
   7   7   4        0.60        7.31      6.19 o 
   8   7   4       80.69       78.87     19.95 o 
   9   7   4      254.34      281.73     17.98 o 
  10   7   4        0.48        4.57      7.13 o 
  -3   8   4       37.46       43.97     17.84 o 
  -2   8   4       50.43       42.74      8.63 o 
  -1   8   4       59.47       46.40      8.76 o 
   0   8   4      140.10      137.28     11.69 o 
   1   8   4        1.16        0.12      6.20 o 
   2   8   4       41.54       51.36     17.45 o 
   3   8   4       40.13       41.97     14.60 o 
   4   8   4      636.44      585.33     32.53 o 
   5   8   4      161.39      125.89     20.10 o 
   6   8   4        0.46        4.56      6.49 o 
   7   8   4       96.67      125.36     11.45 o 
   8   8   4       20.08       27.92      7.96 o 
   9   8   4       21.58       12.76      7.43 o 
  10   8   4       92.94       77.86     11.00 o 
  -2   9   4       14.06       24.46      8.68 o 
  -1   9   4       77.69       90.65     11.30 o 
   0   9   4       32.55       28.94      8.36 o 
   1   9   4        7.97       10.15      6.86 o 
   2   9   4        6.90       11.95      7.61 o 
   3   9   4       22.61       17.30      7.04 o 
   4   9   4        9.67        9.12     11.84 o 
   5   9   4       15.72       15.48     11.98 o 
   6   9   4        8.88       10.54      7.10 o 
   7   9   4        4.41       -4.72      6.33 o 
   8   9   4       18.38       18.11     12.85 o 
   9   9   4      219.85      149.06     17.83 o 
   0  10   4        0.07        0.95      7.56 o 
   1  10   4        4.74       13.15      8.30 o 
   2  10   4        2.17        4.06      8.15 o 
   3  10   4        9.16       12.40     11.84 o 
   4  10   4       26.17       25.02     13.16 o 
   5  10   4        7.00        6.48     12.22 o 
   6  10   4        4.21       12.36     12.05 o 
   7  10   4       10.48       -4.25      7.25 o 
   8  10   4       48.30       42.13      9.82 o 
   2  11   4        0.08       -4.83      8.14 o 
   3  11   4       55.68       85.90     18.09 o 
   4  11   4       13.57       11.14     13.95 o 
   5  11   4        1.84      -15.05     11.70 o 
   6  11   4        2.36       -2.07     12.35 o 
   7  11   4        0.10       -9.00     11.30 o 
  -7 -10   5       13.44       36.53     12.96 o 
  -6 -10   5      125.47      136.11     18.63 o 
  -5 -10   5       56.28       50.53     13.46 o 
  -4 -10   5       11.67       20.46     10.24 o 
  -3 -10   5       96.36       90.22     12.91 o 
  -2 -10   5       90.35      105.93     10.81 o 
  -1 -10   5        2.96       -5.16      6.34 o 
   0 -10   5        1.14        9.49     11.68 o 
  -8  -9   5       24.73        5.40     10.10 o 
  -7  -9   5      163.07      161.79     18.30 o 
  -6  -9   5       39.59       26.96     11.56 o 
  -5  -9   5        1.62        5.15      8.90 o 
  -4  -9   5       60.27       81.15      9.69 o 
  -3  -9   5       31.62       42.54      7.69 o 
  -2  -9   5       42.90       38.85      7.82 o 
  -1  -9   5       33.36       36.05      7.74 o 
   0  -9   5        0.20       -1.46      6.03 o 
   1  -9   5       17.22       16.10      7.41 o 
   2  -9   5       13.31       -6.20     10.27 o 
  -9  -8   5       39.15       53.27     13.16 o 
  -8  -8   5       90.65       82.45     15.15 o 
  -7  -8   5       44.36       34.20     11.04 o 
  -6  -8   5       98.26      104.07     14.54 o 
  -5  -8   5      107.21      104.12     14.11 o 
  -4  -8   5       69.22       73.08      9.05 o 
  -3  -8   5        1.50        2.42      5.48 o 
  -2  -8   5      477.11      548.32     20.09 o 
  -1  -8   5       87.17       85.58      8.98 o 
   0  -8   5        3.87       -1.23      5.76 o 
   1  -8   5        1.72        1.56      5.68 o 
   2  -8   5       35.70       31.99      8.07 o 
   3  -8   5        9.43        8.38     10.29 o 
  -9  -7   5        0.59       -0.99      8.57 o 
  -8  -7   5        0.39        0.45      8.27 o 
  -7  -7   5      255.40      239.27     19.80 o 
  -6  -7   5       92.54       95.18     13.72 o 
  -5  -7   5       13.74       14.11      8.85 o 
  -4  -7   5      107.89      129.83     10.19 o 
  -3  -7   5      486.87      526.73     18.87 o 
  -2  -7   5       54.02       78.85      8.17 o 
  -1  -7   5       42.31       35.46      6.79 o 
   0  -7   5      142.01      183.99     11.66 o 
   1  -7   5        8.41        9.23      5.69 o 
   2  -7   5      116.40      118.49     10.25 o 
   3  -7   5       51.38       61.17      8.96 o 
   4  -7   5        2.43       -3.26     10.43 o 
   5  -7   5        1.23       -5.33     11.62 o 
 -10  -6   5        5.27        0.26      6.90 o 
  -9  -6   5       11.38        9.74      7.31 o 
  -8  -6   5       11.28       17.61      6.81 o 
  -7  -6   5       18.98       16.99      7.67 o 
  -6  -6   5      183.96      204.83     13.74 o 
  -5  -6   5       90.52       90.13     12.11 o 
  -4  -6   5       23.19       15.66      6.44 o 
  -3  -6   5      239.37      280.04     13.29 o 
  -2  -6   5      958.79      942.09     26.35 o 
  -1  -6   5       97.16      124.32      9.44 o 
   0  -6   5        1.87        4.33      5.02 o 
   1  -6   5      311.23      382.06     15.83 o 
   2  -6   5      199.13      206.48     12.08 o 
   3  -6   5       39.70       45.85      7.57 o 
   4  -6   5        0.52        2.12      7.21 o 
   5  -6   5        1.46        3.47     10.61 o 
   6  -6   5        4.70        5.22     12.14 o 
 -10  -5   5       60.88       57.85     15.10 o 
  -9  -5   5        0.26       -8.20      5.46 o 
  -8  -5   5       56.08       29.67      7.56 o 
  -7  -5   5      219.51      239.13     25.02 o 
  -6  -5   5       38.63       40.14      6.52 o 
  -5  -5   5      754.50      792.68     19.16 o 
  -4  -5   5      550.50      530.56     14.26 o 
  -3  -5   5     1256.42     1225.45     31.69 o 
  -2  -5   5       59.96       91.23     14.52 o 
  -1  -5   5      103.66       97.97      7.86 o 
   0  -5   5       96.29      123.33      8.72 o 
   1  -5   5        2.93        4.60      6.05 o 
   2  -5   5        2.63        5.03      8.10 o 
   3  -5   5      112.85      137.22     22.25 o 
   4  -5   5        0.26       -6.89     10.42 o 
   5  -5   5       14.79        7.20      5.71 o 
   6  -5   5        1.26       -0.36      6.21 o 
 -10  -4   5       11.44        0.66     10.13 o 
  -9  -4   5        0.96       -4.46      5.76 o 
  -8  -4   5      388.97      426.05     17.75 o 
  -7  -4   5       21.01        7.38      5.71 o 
  -6  -4   5       91.19      101.44      8.50 o 
  -5  -4   5        0.96       -5.94      3.96 o 
  -4  -4   5      100.39      116.59      6.73 o 
  -3  -4   5       53.98       51.09      4.73 o 
  -2  -4   5      818.48      813.66     17.42 o 
  -1  -4   5        9.04        7.42      4.15 o 
   0  -4   5        0.36       -2.07      3.67 o 
   1  -4   5      452.84      453.12     15.61 o 
   2  -4   5      355.25      416.69     15.24 o 
   3  -4   5        0.30       -0.16      5.39 o 
   4  -4   5        7.43       14.67     11.10 o 
   5  -4   5       56.66       74.35      8.20 o 
   6  -4   5       12.21       21.70      6.70 o 
   7  -4   5        3.07       12.09      9.00 o 
 -10  -3   5        3.74       -6.16      9.93 o 
  -9  -3   5       83.02       89.42     14.54 o 
  -8  -3   5      186.88      158.05     10.84 o 
  -7  -3   5       94.16      106.21      8.85 o 
  -6  -3   5       50.64       46.33      5.46 o 
  -5  -3   5      120.32      114.67      6.90 o 
  -4  -3   5        4.36       15.61      4.19 o 
  -3  -3   5      778.37      708.16     15.95 o 
  -2  -3   5      130.74      108.68      6.36 o 
  -1  -3   5      136.00      127.33     14.98 o 
   0  -3   5      650.16      669.53     18.57 o 
   1  -3   5      349.75      404.45     13.59 o 
   2  -3   5      150.61      148.49      8.61 o 
   3  -3   5      902.16      965.53     28.93 o 
   4  -3   5      220.40      218.25     11.13 o 
   5  -3   5       18.95       33.36      6.16 o 
   6  -3   5       57.32       54.13      7.44 o 
   7  -3   5       71.66       77.77     12.40 o 
   8  -3   5       19.04       -4.86      7.96 o 
 -10  -2   5        3.27       -5.92      9.86 o 
  -9  -2   5      115.16       84.39     14.21 o 
  -7  -2   5        2.50       -7.84      6.81 o 
  -6  -2   5        5.73       21.79      5.77 o 
  -5  -2   5      347.29      324.86     10.64 o 
  -4  -2   5     1522.70     1429.91     28.24 o 
  -3  -2   5       10.56       19.21      3.61 o 
  -2  -2   5        7.10       13.99      2.97 o 
  -1  -2   5        5.76       11.29      2.35 o 
   0  -2   5       79.35       95.32      5.98 o 
   1  -2   5      391.82      398.18     12.53 o 
   2  -2   5     2457.59     2516.58     44.81 o 
   3  -2   5      401.36      424.97     13.81 o 
   4  -2   5      103.55      124.03      8.17 o 
   5  -2   5      491.91      474.71     21.67 o 
   6  -2   5        0.83        0.58      5.82 o 
   7  -2   5        9.91       10.15      7.98 o 
   8  -2   5       72.56       69.22     12.12 o 
   9  -2   5       18.62       23.74      8.02 o 
  -8  -1   5       58.67       56.19     12.31 o 
  -7  -1   5       30.84       40.47     10.54 o 
  -6  -1   5      139.80      153.19     12.65 o 
  -5  -1   5       31.32       30.89      4.60 o 
  -4  -1   5      174.00      161.47      7.25 o 
  -3  -1   5     1360.23     1135.89     22.64 o 
  -2  -1   5        4.02       -0.24      2.77 o 
  -1  -1   5      318.23      336.21      8.68 o 
   0  -1   5      272.90      223.00      9.75 o 
   1  -1   5      718.70      726.80     15.26 o 
   2  -1   5      425.42      432.56     10.19 o 
   3  -1   5      402.62      436.06     13.84 o 
   4  -1   5      759.31      723.66     16.20 o 
   5  -1   5       39.84       46.78      7.53 o 
   6  -1   5       54.13       67.21      5.61 o 
   7  -1   5      230.39      225.37     16.65 o 
   8  -1   5       24.76       30.56      5.25 o 
   9  -1   5        2.49       -1.38      5.87 o 
  -9   0   5       33.52       42.94     13.32 o 
  -7   0   5        1.16       12.02      9.09 o 
  -6   0   5        0.71        2.26      6.44 o 
  -5   0   5      107.74      122.44      8.81 o 
  -4   0   5      716.06      663.38     15.42 o 
  -3   0   5       82.33       81.34      4.61 o 
  -2   0   5      146.13      142.72      5.49 o 
  -1   0   5     1262.91     1035.33     20.13 o 
   0   0   5       17.94       25.88      2.96 o 
   1   0   5     1062.89      960.08     31.83 o 
   2   0   5      452.15      450.53     10.73 o 
   3   0   5      791.85      744.94     15.81 o 
   4   0   5      161.55      179.32      8.23 o 
   5   0   5      140.27      152.23      7.16 o 
   6   0   5      325.09      324.45     13.14 o 
   7   0   5      259.98      297.20     13.39 o 
   8   0   5       65.18       67.10      6.57 o 
   9   0   5        1.34        2.80      5.78 o 
  10   0   5        6.13       -1.38      7.85 o 
  -9   1   5       11.03       23.68     15.03 o 
  -8   1   5        5.03       12.92     11.11 o 
  -7   1   5        3.57        3.46     10.32 o 
  -6   1   5       45.41       49.75      7.80 o 
  -5   1   5      181.74      168.03     10.31 o 
  -4   1   5      277.72      293.91     28.50 o 
  -3   1   5       71.46       48.05      5.61 o 
  -2   1   5      348.61      305.18      7.95 o 
  -1   1   5      344.69      322.92      8.10 o 
   0   1   5      463.31      385.12      9.33 o 
   1   1   5     2674.12     2483.72     54.91 o 
   2   1   5      500.56      552.00     18.04 o 
   3   1   5      382.76      401.30     10.42 o 
   4   1   5      173.40      135.36      9.44 o 
   5   1   5      112.65      124.88      9.07 o 
   6   1   5      183.41      197.59     10.62 o 
   7   1   5      664.41      712.76     18.09 o 
   8   1   5       59.78       63.79      6.30 o 
   9   1   5       11.44        8.35      4.92 o 
  10   1   5       58.95       58.27      9.32 o 
  -8   2   5       11.11        6.90     11.63 o 
  -7   2   5       15.45       31.07      7.92 o 
  -6   2   5       27.79       23.33      6.85 o 
  -5   2   5      352.52      357.23     16.50 o 
  -4   2   5      333.10      308.69     13.51 o 
  -3   2   5      122.08      124.29     14.11 o 
  -2   2   5      273.95      306.67     12.22 o 
  -1   2   5      746.04      639.83     18.75 o 
   0   2   5       77.81       82.45      4.23 o 
   1   2   5     2180.80     2104.10     38.03 o 
   2   2   5     3239.29     2938.23     52.08 o 
   3   2   5      738.49      753.25     20.03 o 
   4   2   5      263.89      224.64      9.51 o 
   5   2   5      609.29      673.65     16.30 o 
   6   2   5     1185.82     1168.05     24.93 o 
   7   2   5      144.27      146.34      7.97 o 
   8   2   5       21.89       20.25      4.95 o 
   9   2   5       67.56       84.07      8.98 o 
  10   2   5       20.71       16.75     11.48 o 
  -8   3   5        6.90       13.27     13.79 o 
  -7   3   5       25.22        5.46      7.35 o 
  -6   3   5      209.70      217.47     13.92 o 
  -5   3   5      138.75      158.84     11.42 o 
  -4   3   5        5.37       -1.78      5.22 o 
  -3   3   5      601.68      578.69     24.89 o 
  -2   3   5      393.64      341.11     13.53 o 
  -1   3   5        0.37       -3.20      4.91 o 
   0   3   5      928.61      795.64     22.28 o 
   1   3   5      824.65      699.76     15.16 o 
   2   3   5      144.32      125.70      4.86 o 
   3   3   5      406.79      388.50      8.84 o 
   4   3   5     1356.68     1402.17     23.66 o 
   5   3   5      982.31     1074.27     23.15 o 
   6   3   5      141.97      156.84     13.21 o 
   7   3   5      360.57      389.93     12.72 o 
   8   3   5       24.37       16.24      5.70 o 
   9   3   5       20.38       19.47      6.70 o 
  10   3   5       22.36       23.91      7.35 o 
  -7   4   5       66.44       78.38     20.54 o 
  -6   4   5       47.00       47.42      9.07 o 
  -5   4   5       94.51      115.51     10.65 o 
  -4   4   5      149.48      182.96     11.90 o 
  -3   4   5       99.44       94.19     14.42 o 
  -2   4   5       36.27       27.97      6.24 o 
  -1   4   5      106.37       87.34      8.13 o 
   0   4   5       35.00       27.45      8.59 o 
   1   4   5       36.60       36.17      3.76 o 
   2   4   5     1104.68     1031.36     21.15 o 
   3   4   5       16.87       18.10      3.75 o 
   4   4   5        1.86        4.25      3.94 o 
   5   4   5      782.42      781.51     23.19 o 
   6   4   5     1176.15     1200.86     32.46 o 
   7   4   5        2.03       -1.92      5.15 o 
   8   4   5        0.38        5.29      5.76 o 
   9   4   5       23.02       26.47      6.83 o 
  10   4   5        7.35       12.84      6.71 o 
  11   4   5        4.73        7.52      6.96 o 
  -6   5   5       25.05       45.96      9.59 o 
  -5   5   5       54.52       42.75      9.01 o 
  -4   5   5       32.57       27.47      9.67 o 
  -3   5   5       46.68       38.32      7.16 o 
  -2   5   5        0.55       -1.39      5.18 o 
  -1   5   5       14.79        9.39      5.82 o 
   0   5   5       48.22       49.94      7.24 o 
   1   5   5      925.35      817.53     24.30 o 
   2   5   5        2.78        2.81      3.54 o 
   3   5   5      104.56      120.30      6.72 o 
   4   5   5      229.17      217.83      8.52 o 
   5   5   5      520.39      525.42     18.29 o 
   6   5   5      307.31      246.79     29.84 o 
   7   5   5      266.90      320.10     15.08 o 
   8   5   5       65.72       53.22     12.86 o 
   9   5   5        9.35        4.27      5.82 o 
  10   5   5      103.64       92.56     10.41 o 
  11   5   5       12.69       10.60      7.61 o 
  -5   6   5       13.32       10.38     12.61 o 
  -4   6   5      122.08      133.45     11.74 o 
  -3   6   5      114.71      107.52     13.61 o 
  -2   6   5        2.53       10.88      6.28 o 
  -1   6   5       56.29       72.21      8.48 o 
   0   6   5      128.10      124.53      9.57 o 
   1   6   5       15.17       13.28      6.17 o 
   2   6   5       55.38       50.52      7.26 o 
   3   6   5      462.13      423.38     17.68 o 
   4   6   5       41.53       37.59      6.69 o 
   5   6   5       21.45       25.81      6.57 o 
   6   6   5      315.55      317.92     20.71 o 
   7   6   5        6.91        4.07      6.59 o 
   8   6   5       18.18       17.55      6.88 o 
   9   6   5      275.62      254.10     32.75 o 
  10   6   5      161.48      154.73     20.19 o 
  -4   7   5       21.65       -2.70      7.27 o 
  -3   7   5       14.25       14.98      7.71 o 
  -2   7   5      150.06      156.63     12.10 o 
  -1   7   5       65.91       58.30      8.37 o 
   0   7   5       23.00       30.64     10.52 o 
   1   7   5      384.99      389.70     24.88 o 
   2   7   5       44.18       50.05      7.62 o 
   3   7   5      238.14      217.16     12.28 o 
   4   7   5       50.42       42.39      7.20 o 
   5   7   5      475.07      482.69     26.87 o 
   6   7   5       12.66        7.50      6.14 o 
   7   7   5       15.22       14.57      7.05 o 
   8   7   5      205.92      215.58     14.23 o 
   9   7   5       30.99       35.15      8.30 o 
  10   7   5       24.53       29.36      9.09 o 
  -3   8   5       17.61       21.76     13.60 o 
  -2   8   5        7.37        5.09      7.20 o 
  -1   8   5       57.89       57.00     10.60 o 
   0   8   5      300.64      253.22     14.53 o 
   1   8   5        0.15        6.27      6.51 o 
   2   8   5      123.20      113.74     21.61 o 
   3   8   5       10.94       21.85      6.96 o 
   4   8   5       19.76       14.84     11.30 o 
   5   8   5        9.55        6.77      7.45 o 
   6   8   5       62.84       68.23     15.42 o 
   7   8   5       22.51       31.94      7.64 o 
   8   8   5       60.03       54.87     13.37 o 
   9   8   5       33.25       32.16     21.11 o 
  10   8   5       61.07       58.59     10.17 o 
  -2   9   5        0.26       12.56      8.75 o 
  -1   9   5        3.70        2.97     14.41 o 
   0   9   5       38.16       27.95      8.62 o 
   1   9   5       11.58        8.33      7.18 o 
   2   9   5        1.62       -2.77      6.55 o 
   3   9   5       27.23       35.51     13.20 o 
   4   9   5        6.08       10.74     11.32 o 
   5   9   5       35.71       51.35     15.03 o 
   6   9   5        3.13       -3.85     11.49 o 
   7   9   5        1.44        5.16     12.89 o 
   8   9   5       57.80       57.60      9.90 o 
   9   9   5        7.88        7.78      7.76 o 
   0  10   5       11.98        3.54      8.41 o 
   1  10   5        1.55        8.22      9.90 o 
   2  10   5        5.87       10.81      8.20 o 
   3  10   5       11.26       13.93     12.57 o 
   4  10   5       26.83       39.36     14.21 o 
   5  10   5        7.11       16.28     12.90 o 
   6  10   5       32.40       36.93     15.17 o 
   7  10   5       11.11        2.19     12.52 o 
   8  10   5       12.22       10.96      8.46 o 
   3  11   5       17.78       12.71     13.72 o 
   4  11   5       36.44       48.72     16.70 o 
   5  11   5       47.44       20.91     15.31 o 
   6  11   5        7.76       -1.20     13.79 o 
  -6 -10   6       61.16       60.22     14.40 o 
  -5 -10   6        0.47       -3.52      9.46 o 
  -4 -10   6       31.83       47.40     12.54 o 
  -3 -10   6       21.41       20.65      8.13 o 
  -2 -10   6        3.46        2.78      9.38 o 
  -1 -10   6       22.99        9.25      9.70 o 
  -8  -9   6       23.71       35.44     12.66 o 
  -7  -9   6       27.78       38.05     12.64 o 
  -6  -9   6       35.18       55.50     13.77 o 
  -5  -9   6       54.53       62.66     14.11 o 
  -4  -9   6        0.32        3.72      8.76 o 
  -3  -9   6        8.82       16.43      7.21 o 
  -2  -9   6      114.05      116.93     25.43 o 
  -1  -9   6      104.00      103.60     10.57 o 
   0  -9   6        2.62       -0.37      6.69 o 
   1  -9   6       11.03       11.65      7.53 o 
   2  -9   6        2.23       -1.31     11.01 o 
  -9  -8   6       10.57       17.36     11.08 o 
  -8  -8   6        0.17        7.02      9.73 o 
  -7  -8   6      122.16      171.30     18.02 o 
  -6  -8   6      139.06      134.61     16.28 o 
  -5  -8   6       10.01       18.74      9.37 o 
  -4  -8   6       20.21        8.59      6.78 o 
  -3  -8   6       32.97       37.37      7.61 o 
  -2  -8   6      143.32      156.45     11.55 o 
  -1  -8   6      186.12      171.91     12.02 o 
   0  -8   6      182.84      214.37     15.67 o 
   1  -8   6        5.47       11.21     12.96 o 
   2  -8   6        0.19       -7.55      5.70 o 
   3  -8   6       35.13       34.58      8.68 o 
  -9  -7   6        1.20       -0.10     10.00 o 
  -8  -7   6       57.91       54.78     12.63 o 
  -7  -7   6       60.57       63.65     12.57 o 
  -6  -7   6       25.91       36.34     10.74 o 
  -5  -7   6      192.30      213.16     18.58 o 
  -4  -7   6       41.76       53.50     17.15 o 
  -3  -7   6       64.91       64.20      8.13 o 
  -2  -7   6       91.94       92.00      9.15 o 
  -1  -7   6      428.02      460.20     27.10 o 
   0  -7   6       24.80       17.06      6.52 o 
   1  -7   6        1.05        0.97      5.76 o 
   2  -7   6      154.11      177.79     12.46 o 
   3  -7   6       29.52       35.62      7.96 o 
   4  -7   6        3.29       -1.37      8.92 o 
  -9  -6   6       80.97       75.42      9.83 o 
  -8  -6   6        0.47       11.02      8.86 o 
  -7  -6   6        6.98        9.35      9.21 o 
  -6  -6   6      246.83      257.45     19.12 o 
  -5  -6   6        0.45        4.65     13.37 o 
  -4  -6   6      456.18      447.92     17.54 o 
  -3  -6   6      678.76      663.98     21.62 o 
  -2  -6   6      352.76      365.66     15.36 o 
  -1  -6   6      140.72      122.68     14.06 o 
   0  -6   6        5.47       -0.39      4.99 o 
   1  -6   6      213.46      269.42     13.56 o 
   2  -6   6       55.49       66.88     11.02 o 
   3  -6   6       87.95       99.80     12.22 o 
   4  -6   6       56.34       66.72     16.86 o 
   5  -6   6        9.02        4.40      7.07 o 
 -10  -5   6        4.51        0.68     11.27 o 
  -9  -5   6        1.58       -1.79      6.47 o 
  -8  -5   6       54.45       67.83      8.92 o 
  -7  -5   6      232.85      230.96     12.87 o 
  -6  -5   6       13.22       19.99      6.10 o 
  -5  -5   6       18.59        7.20      6.36 o 
  -4  -5   6       50.63       40.95      7.45 o 
  -3  -5   6       50.22       43.41      6.84 o 
  -2  -5   6       25.02       31.88      6.42 o 
  -1  -5   6      415.35      390.15     15.17 o 
   0  -5   6       37.59       39.84      6.47 o 
   1  -5   6       93.59      118.37      9.11 o 
   2  -5   6      493.26      580.58     19.85 o 
   3  -5   6      289.35      299.41     14.16 o 
   4  -5   6       27.72       33.29      7.21 o 
   5  -5   6       88.90      111.03     10.56 o 
   6  -5   6       66.12       78.64     13.37 o 
 -10  -4   6        0.97       12.89     11.79 o 
  -9  -4   6        6.82        1.13      9.77 o 
  -8  -4   6       52.36       33.42      7.24 o 
  -7  -4   6      474.88      448.92     17.73 o 
  -6  -4   6      340.20      382.92     15.46 o 
  -5  -4   6        2.49        3.33      4.26 o 
  -4  -4   6        0.56       -2.35      4.08 o 
  -3  -4   6      446.89      428.46     15.74 o 
  -2  -4   6      313.34      270.09     19.94 o 
  -1  -4   6       42.92       59.39      7.90 o 
   0  -4   6       12.63        4.66      7.21 o 
   1  -4   6      284.38      362.86     14.00 o 
   2  -4   6       45.80       73.77      7.42 o 
   3  -4   6      154.41      162.43     10.23 o 
   4  -4   6      433.04      478.29     17.89 o 
   5  -4   6      131.88      122.73     11.51 o 
   6  -4   6      111.56      117.11     10.62 o 
   7  -4   6       61.68       84.34     14.38 o 
 -10  -3   6        0.37        6.63     12.29 o 
  -9  -3   6        0.66       13.86     10.52 o 
  -8  -3   6      100.92       99.19     14.37 o 
  -7  -3   6      541.88      567.39     19.86 o 
  -6  -3   6      142.33      147.11      8.05 o 
  -5  -3   6      137.47      134.84      7.55 o 
  -4  -3   6      722.87      686.00     16.69 o 
  -3  -3   6       71.86       75.02      5.49 o 
  -2  -3   6       59.03       66.77     10.92 o 
  -1  -3   6        5.60        3.03      6.23 o 
   0  -3   6      130.00      114.73      7.47 o 
   1  -3   6      830.88      787.14     21.76 o 
   2  -3   6      611.65      648.96     19.39 o 
   3  -3   6       94.71      108.31      9.33 o 
   4  -3   6        8.02       13.46      5.25 o 
   5  -3   6      203.85      218.42     11.86 o 
   6  -3   6      252.93      278.07     13.89 o 
   7  -3   6       58.14       63.06     12.07 o 
   8  -3   6        1.48       -7.61      8.05 o 
  -9  -2   6       54.40       46.22     12.99 o 
  -8  -2   6      146.85      153.45     17.47 o 
  -7  -2   6       58.74       44.84     11.25 o 
  -6  -2   6       21.95       25.11      5.05 o 
  -5  -2   6      283.39      294.93     14.35 o 
  -4  -2   6      118.32      116.84      8.78 o 
  -3  -2   6      284.25      279.18     12.37 o 
  -2  -2   6     1231.80     1081.73     21.81 o 
  -1  -2   6       22.62       24.34      3.19 o 
   0  -2   6      128.59       97.05      4.38 o 
   1  -2   6      201.98      189.32     14.45 o 
   2  -2   6      583.77      583.05     17.16 o 
   3  -2   6       12.17       10.23      4.59 o 
   4  -2   6      341.67      394.22     14.47 o 
   5  -2   6       88.19       97.62     15.05 o 
   6  -2   6       18.77       15.58      5.69 o 
   7  -2   6       13.32       -8.74      6.98 o 
   8  -2   6       45.63       38.12     11.02 o 
  -9  -1   6       25.38       26.28     12.03 o 
  -8  -1   6       80.38       73.35     13.50 o 
  -7  -1   6       70.11       76.17     12.89 o 
  -6  -1   6       25.71       28.56      9.09 o 
  -5  -1   6        7.66       -0.29      9.70 o 
  -4  -1   6      552.08      510.72     16.41 o 
  -3  -1   6     1792.94     1823.35     34.51 o 
  -2  -1   6      149.67      170.61      6.55 o 
  -1  -1   6        2.71        2.77      2.51 o 
   0  -1   6      311.41      275.89      8.19 o 
   1  -1   6      118.25      131.41      6.26 o 
   2  -1   6      563.70      526.41     16.11 o 
   3  -1   6      743.25      727.43     15.94 o 
   4  -1   6      235.05      254.55     10.20 o 
   5  -1   6       59.33       65.38     16.07 o 
   6  -1   6       74.71       89.54     11.32 o 
   7  -1   6        0.29       -8.53      6.03 o 
   8  -1   6       58.51       54.05     11.53 o 
   9  -1   6      159.81      178.97     18.28 o 
  -9   0   6       28.49       36.67     14.42 o 
  -8   0   6       82.14       93.39     15.62 o 
  -7   0   6       25.25       23.64      8.15 o 
  -6   0   6      119.18      125.03     15.62 o 
  -5   0   6        9.34       10.90      5.60 o 
  -4   0   6        0.74       -5.27      4.97 o 
  -3   0   6      441.78      435.73     11.41 o 
  -2   0   6     2056.52     1840.43     34.28 o 
  -1   0   6      525.18      489.55     11.54 o 
   0   0   6     1557.98     1554.04     29.24 o 
   1   0   6      736.11      543.95     12.63 o 
   2   0   6       16.46       22.71      6.11 o 
   3   0   6        6.31       18.04      3.39 o 
   4   0   6     1704.87     1774.01     33.71 o 
   5   0   6      563.64      559.85     13.99 o 
   6   0   6        8.63        9.06      4.76 o 
   7   0   6       96.72      106.20     10.94 o 
   8   0   6      204.75      210.12     20.30 o 
   9   0   6       22.82       39.15      7.63 o 
  -8   1   6       50.29       46.67     14.54 o 
  -7   1   6       84.62       93.48     10.98 o 
  -6   1   6       45.20       66.00      8.89 o 
  -5   1   6       46.44       33.39      6.93 o 
  -4   1   6     1207.10     1215.97     55.38 o 
  -3   1   6      432.96      392.92     14.92 o 
  -2   1   6        0.38       -2.89      2.18 o 
  -1   1   6     1662.18     1505.51     28.35 o 
   0   1   6     1048.95      943.56     19.12 o 
   1   1   6       62.73       62.32      6.66 o 
   2   1   6      630.15      568.66     13.44 o 
   3   1   6     2082.05     2110.57     39.06 o 
   4   1   6      148.21      156.77      7.12 o 
   5   1   6        0.99        2.17      3.61 o 
   6   1   6      565.08      541.27     21.38 o 
   7   1   6      128.53      154.09      8.12 o 
   8   1   6      110.53      114.05      7.81 o 
   9   1   6       27.64       28.93      5.93 o 
  10   1   6        5.00       -1.39      6.55 o 
  -8   2   6       45.84       68.63     17.17 o 
  -7   2   6        7.24        5.09     11.90 o 
  -6   2   6       79.73       90.26      9.82 o 
  -5   2   6      383.92      432.60     20.74 o 
  -4   2   6      678.36      679.71     22.22 o 
  -3   2   6       24.66       24.77     11.09 o 
  -2   2   6      273.80      234.08     15.38 o 
  -1   2   6        2.62        2.26      4.56 o 
   0   2   6       41.77       51.64      3.78 o 
   1   2   6     1352.20     1198.88     24.82 o 
   2   2   6      661.61      624.51     15.38 o 
   3   2   6       14.77       12.90      3.72 o 
   4   2   6       21.12       20.80      5.39 o 
   5   2   6      424.69      436.24     22.47 o 
   6   2   6        7.88        8.89      3.98 o 
   7   2   6      441.45      524.07     15.10 o 
   8   2   6      303.89      311.27     14.91 o 
   9   2   6        2.09        5.77      4.71 o 
  10   2   6       23.40       15.81      8.79 o 
  -7   3   6        4.39       10.65      7.95 o 
  -6   3   6       18.89       30.19      7.83 o 
  -5   3   6       22.54       20.19      6.94 o 
  -4   3   6      216.92      235.88     14.28 o 
  -3   3   6      314.55      286.30     13.27 o 
  -2   3   6      334.27      325.28     13.79 o 
  -1   3   6       52.60       63.84      8.30 o 
   0   3   6        0.78       -4.20      4.76 o 
   1   3   6      133.51      139.87      4.95 o 
   2   3   6      289.31      284.80      7.49 o 
   3   3   6     1225.98     1207.59     20.97 o 
   4   3   6      104.81      102.92      5.20 o 
   5   3   6      241.58      285.37     10.96 o 
   6   3   6      178.36      229.88      9.70 o 
   7   3   6      717.55      709.43     18.49 o 
   8   3   6        6.62        5.83      4.59 o 
   9   3   6       21.34       18.72      6.16 o 
  10   3   6        2.16       -2.46      5.22 o 
  -7   4   6        0.39        2.87      7.63 o 
  -6   4   6        1.05       -3.09      6.40 o 
  -5   4   6       50.47       75.76      9.32 o 
  -4   4   6       25.77       21.71      7.02 o 
  -3   4   6       38.74       51.11      7.83 o 
  -2   4   6      389.68      368.26     15.37 o 
  -1   4   6       89.61       81.04      8.08 o 
   0   4   6       26.36       27.05      9.71 o 
   1   4   6      220.55      205.25     11.18 o 
   2   4   6      547.87      496.70     12.84 o 
   3   4   6        2.99       -1.46      3.57 o 
   4   4   6        6.61        2.51      4.45 o 
   5   4   6      271.02      250.68     12.89 o 
   6   4   6       98.39      103.83      9.16 o 
   7   4   6       79.75      100.08      9.23 o 
   8   4   6      128.20      135.98     10.39 o 
   9   4   6       29.63       32.86      7.32 o 
  10   4   6        1.39        8.38      7.62 o 
  -6   5   6       17.75       28.14      9.19 o 
  -5   5   6        1.01        5.14      6.77 o 
  -4   5   6        7.32        4.76      6.31 o 
  -3   5   6      183.16      195.45     12.53 o 
  -2   5   6       25.72       25.22      6.71 o 
  -1   5   6       51.53       42.95      7.70 o 
   0   5   6      783.22      732.25     23.19 o 
   1   5   6      345.42      328.60     33.98 o 
   2   5   6        7.97       12.33      7.24 o 
   3   5   6      122.80      131.23      7.01 o 
   4   5   6        2.49       -6.94      4.63 o 
   5   5   6       69.49       85.94      8.51 o 
   6   5   6      274.76      272.83     13.81 o 
   7   5   6      372.45      347.29     15.81 o 
   8   5   6       29.73       13.15      6.53 o 
   9   5   6        1.54       -0.74      5.88 o 
  10   5   6      119.32      102.03     10.87 o 
  -5   6   6        5.70        3.64      7.60 o 
  -4   6   6       35.74       28.18      8.30 o 
  -3   6   6       24.07        7.66      9.25 o 
  -2   6   6       18.62       27.33     14.52 o 
  -1   6   6      179.20      167.15     11.55 o 
   0   6   6       55.63       57.01      7.98 o 
   1   6   6      261.22      260.95     15.65 o 
   2   6   6      458.14      441.45     17.27 o 
   3   6   6       20.65       18.22      8.18 o 
   4   6   6      399.17      366.74     14.96 o 
   5   6   6       94.27       96.55      9.89 o 
   6   6   6      218.06      202.89     12.44 o 
   7   6   6       15.92       11.31      6.35 o 
   8   6   6        0.33        1.22      5.97 o 
   9   6   6        0.28        0.96      6.64 o 
  10   6   6       32.64       48.47      9.21 o 
  -4   7   6       16.00       14.43      8.39 o 
  -3   7   6       19.83       19.62      7.92 o 
  -2   7   6        5.60        8.60      6.63 o 
  -1   7   6        1.63        4.59      7.60 o 
   0   7   6        5.68        6.52      6.57 o 
   1   7   6      240.88      237.17     13.37 o 
   2   7   6        5.30        1.22      5.54 o 
   3   7   6        0.91       -0.11      5.82 o 
   4   7   6        1.99       23.86     11.72 o 
   5   7   6       26.13       24.18      6.82 o 
   6   7   6        9.36       10.41      7.30 o 
   7   7   6        6.48        7.27     10.65 o 
   8   7   6       10.29        5.18      6.81 o 
   9   7   6        2.59       13.92      7.61 o 
  10   7   6      136.38      104.78     12.12 o 
  -3   8   6        0.36       -1.24      7.26 o 
  -2   8   6        0.64        9.26      7.05 o 
  -1   8   6        1.02        3.03      6.63 o 
   0   8   6        1.88        1.43     10.47 o 
   1   8   6       22.90       24.39      7.64 o 
   2   8   6       40.93       52.22     10.07 o 
   3   8   6        0.69       -3.45      9.70 o 
   4   8   6       13.59       22.29     12.19 o 
   5   8   6      202.51      227.41     24.15 o 
   6   8   6       87.83      126.71     11.21 o 
   7   8   6        0.55       -7.26      6.22 o 
   8   8   6        0.40       16.75      7.64 o 
   9   8   6       93.19      107.63     12.15 o 
  -1   9   6        4.91        5.59      8.07 o 
   0   9   6       18.70       24.05      8.43 o 
   1   9   6       58.70       57.00      9.44 o 
   2   9   6        8.55       10.40      7.12 o 
   3   9   6        3.33       14.44     12.05 o 
   4   9   6      270.29      273.64     24.90 o 
   5   9   6       86.20       82.38     17.88 o 
   6   9   6        1.69        4.01     12.28 o 
   7   9   6       59.42       79.27     17.01 o 
   8   9   6        3.46       12.84      7.79 o 
   9   9   6       11.55        2.49      7.70 o 
   1  10   6       18.69       16.07      8.69 o 
   2  10   6       18.78        6.69      8.70 o 
   3  10   6       22.92       37.75     14.99 o 
   4  10   6        8.38       10.29     12.90 o 
   5  10   6       25.18       26.77     15.39 o 
   6  10   6       50.93       63.39     16.61 o 
   7  10   6        2.78       -7.44     13.03 o 
   8  10   6       10.05        0.14     13.50 o 
  -5 -10   7       50.69       39.81     13.11 o 
  -4 -10   7       18.60        3.97     10.97 o 
  -3 -10   7        0.13        3.80      7.24 o 
  -2 -10   7        0.77       -0.86      7.02 o 
  -7  -9   7       12.18        3.38     10.41 o 
  -6  -9   7       79.79      133.09     17.00 o 
  -5  -9   7        8.05       -9.53      9.25 o 
  -4  -9   7        2.09       -0.72      6.60 o 
  -3  -9   7       45.55       47.79     12.56 o 
  -2  -9   7       22.96       16.99      8.10 o 
  -1  -9   7        2.23       -3.53      6.33 o 
   0  -9   7       24.89       15.72      7.99 o 
   1  -9   7       57.52       60.02     10.42 o 
  -8  -8   7        0.48       -0.26      9.04 o 
  -7  -8   7      101.15      135.20     17.55 o 
  -6  -8   7       37.41       63.67     13.08 o 
  -5  -8   7        0.23       -0.98      8.86 o 
  -4  -8   7       86.45       71.08      9.52 o 
  -3  -8   7       10.56       12.30     12.22 o 
  -2  -8   7        1.89       -6.09      6.02 o 
  -1  -8   7      111.38      101.51     10.53 o 
   0  -8   7       73.19       62.62      9.11 o 
   1  -8   7        0.83       -5.50      6.03 o 
   2  -8   7       12.74       24.93     10.02 o 
   3  -8   7       18.66       17.36      7.98 o 
  -9  -7   7        1.97        8.20     10.34 o 
  -8  -7   7        6.72        9.47     10.05 o 
  -7  -7   7       26.17       31.90     11.28 o 
  -6  -7   7      163.86      192.93     18.72 o 
  -5  -7   7      170.43      159.30     12.23 o 
  -4  -7   7       13.81        6.56      6.43 o 
  -3  -7   7       43.06       33.81      7.53 o 
  -2  -7   7      120.06      130.09     10.60 o 
  -1  -7   7       52.53       73.31      8.74 o 
   0  -7   7       12.22       10.82      6.28 o 
   1  -7   7       16.81       19.29     11.90 o 
   2  -7   7        1.55        2.12      6.16 o 
   3  -7   7       10.34       12.33      7.14 o 
   4  -7   7       46.50       49.54      9.52 o 
  -9  -6   7       21.80       34.55     11.72 o 
  -8  -6   7        1.50       -9.58      7.52 o 
  -7  -6   7      151.42      165.47     17.14 o 
  -6  -6   7      144.47      164.80     16.35 o 
  -5  -6   7      189.40      198.67     15.61 o 
  -4  -6   7      299.05      280.77     14.40 o 
  -3  -6   7       26.58       18.56      6.30 o 
  -2  -6   7       12.88        8.52      5.89 o 
  -1  -6   7       46.06       40.30      7.20 o 
   0  -6   7      112.31      139.58     12.95 o 
   1  -6   7        0.23       -1.87      4.82 o 
   2  -6   7       36.33       35.17      7.38 o 
   3  -6   7      126.86      119.11     17.38 o 
   4  -6   7       62.16       60.84      9.15 o 
   5  -6   7       37.48       26.48      8.35 o 
  -9  -5   7        0.78       11.46     12.03 o 
  -8  -5   7      107.36      114.82     16.77 o 
  -7  -5   7       35.04       16.07      8.81 o 
  -6  -5   7      355.52      362.78     22.53 o 
  -5  -5   7      711.15      738.59     23.77 o 
  -4  -5   7       43.68       53.59      7.90 o 
  -3  -5   7       60.36       59.07     10.64 o 
  -2  -5   7     1266.46     1169.25     31.68 o 
  -1  -5   7      256.28      292.38     15.92 o 
   0  -5   7       60.89       71.09     11.37 o 
   1  -5   7       82.39       99.54      8.66 o 
   2  -5   7      112.20      103.66     11.11 o 
   3  -5   7       22.55       42.21      7.45 o 
   4  -5   7      177.26      164.03     11.95 o 
   5  -5   7      116.07      108.52     10.77 o 
   6  -5   7       30.85       25.86      8.44 o 
  -9  -4   7       13.38        6.32     10.88 o 
  -8  -4   7       14.92       28.91     11.74 o 
  -7  -4   7      183.80      168.09     13.31 o 
  -6  -4   7      431.48      431.80     16.67 o 
  -5  -4   7        5.98        8.09      7.24 o 
  -4  -4   7      114.17      140.71     17.45 o 
  -3  -4   7     1359.77     1337.82     34.55 o 
  -2  -4   7      125.59      131.37      9.35 o 
  -1  -4   7      319.44      319.54     21.67 o 
   0  -4   7      331.78      306.72     13.11 o 
   1  -4   7        5.64        8.21      7.98 o 
   2  -4   7        2.95        4.26      7.85 o 
   3  -4   7      738.36      834.78     25.07 o 
   4  -4   7       50.65       56.59      7.94 o 
   5  -4   7        0.15       -7.55      5.04 o 
   6  -4   7       67.99       65.06     12.31 o 
   7  -4   7       56.44       52.99     13.08 o 
  -9  -3   7        0.24        9.98     11.06 o 
  -8  -3   7       36.70       30.25     11.32 o 
  -7  -3   7      172.44      185.65     17.08 o 
  -6  -3   7      155.12      161.56      8.69 o 
  -5  -3   7       19.84       22.90      5.57 o 
  -4  -3   7       54.70       51.06      5.77 o 
  -3  -3   7       74.14       85.92      5.84 o 
  -2  -3   7      608.29      589.48     19.56 o 
  -1  -3   7      636.38      659.80     19.77 o 
   0  -3   7       11.20       11.29      4.62 o 
   1  -3   7      220.37      200.44     16.16 o 
   2  -3   7      550.51      595.70     18.87 o 
   3  -3   7       21.95       18.29      5.65 o 
   4  -3   7        3.70       11.17      7.10 o 
   5  -3   7       76.06       77.82      8.37 o 
   6  -3   7        5.12       -1.90      5.31 o 
   7  -3   7       39.14       36.10     11.18 o 
   8  -3   7       51.83       63.53     14.21 o 
  -9  -2   7        2.37       17.07     11.30 o 
  -8  -2   7        8.90       -6.69      9.30 o 
  -7  -2   7      152.89      153.71     16.96 o 
  -6  -2   7        5.99       14.24      6.71 o 
  -5  -2   7        0.27       -2.89      3.97 o 
  -4  -2   7      104.52      110.08      5.82 o 
  -3  -2   7      616.24      559.89     14.15 o 
  -2  -2   7      653.52      693.19     16.12 o 
  -1  -2   7      351.33      361.00     10.09 o 
   0  -2   7        1.93       -0.78      4.84 o 
   1  -2   7      445.40      505.56     16.12 o 
   2  -2   7      878.03      768.50     30.71 o 
   3  -2   7      549.28      617.74     19.16 o 
   4  -2   7        0.69        1.29      4.89 o 
   5  -2   7        1.48        3.31      4.79 o 
   6  -2   7      127.83      144.51     10.32 o 
   7  -2   7      127.15      159.93     16.42 o 
   8  -2   7        4.78        8.78      9.84 o 
  -9  -1   7        2.60        8.71     11.60 o 
  -8  -1   7       36.85       31.97     11.41 o 
  -7  -1   7       68.97       74.15     12.61 o 
  -6  -1   7        1.35        5.44      5.70 o 
  -5  -1   7      282.34      282.66     13.24 o 
  -4  -1   7      274.29      282.79      9.83 o 
  -3  -1   7      354.71      362.73     10.79 o 
  -2  -1   7      893.87      873.94     18.95 o 
  -1  -1   7      357.98      294.80      9.01 o 
   0  -1   7      183.65      158.86      6.54 o 
   1  -1   7      603.06      555.65     13.23 o 
   2  -1   7      911.44      905.98     23.84 o 
   3  -1   7       56.76       46.56      6.01 o 
   4  -1   7       39.22       40.24      5.86 o 
   5  -1   7      359.19      384.52     24.09 o 
   6  -1   7      143.25      183.11     15.53 o 
   7  -1   7       47.61       32.93     10.03 o 
   8  -1   7        8.82        3.92      8.60 o 
   9  -1   7       43.54       40.11      8.26 o 
  -8   0   7       28.48       30.07     13.10 o 
  -7   0   7      130.80      122.96     11.49 o 
  -6   0   7      121.80      125.75     10.39 o 
  -5   0   7       95.86       87.32     14.64 o 
  -4   0   7       65.55       73.43      7.94 o 
  -3   0   7     1896.00     1898.64     46.65 o 
  -2   0   7      368.68      360.87     10.13 o 
  -1   0   7       45.88       52.33      6.35 o 
   0   0   7      571.28      470.44     11.80 o 
   1   0   7     1031.45     1010.37     20.98 o 
   2   0   7       22.24       10.11      5.05 o 
   3   0   7       14.12       13.16      3.84 o 
   4   0   7      375.66      358.82     10.77 o 
   5   0   7       13.30       15.34      4.23 o 
   6   0   7      361.61      382.39     21.70 o 
   7   0   7      115.24      125.31     13.97 o 
   8   0   7       12.90       37.32     10.43 o 
   9   0   7        0.40       -1.73      5.35 o 
  -8   1   7       65.36       64.62     15.31 o 
  -7   1   7       69.13       79.27     10.09 o 
  -6   1   7       13.66        9.10      6.19 o 
  -5   1   7      195.55      202.56     12.11 o 
  -4   1   7      200.10      205.90     11.90 o 
  -3   1   7      121.34      141.58      9.92 o 
  -2   1   7       51.14       44.40      6.54 o 
  -1   1   7      510.90      422.73     10.97 o 
   0   1   7        3.55        0.66      2.79 o 
   1   1   7      296.95      271.33      8.71 o 
   2   1   7      146.17      121.05      8.05 o 
   3   1   7      105.09      123.89      7.27 o 
   4   1   7      126.23      147.58      7.35 o 
   5   1   7      578.45      605.66     15.44 o 
   6   1   7      365.80      339.33     14.01 o 
   7   1   7       11.13       11.17      5.37 o 
   8   1   7       37.59       47.82      7.32 o 
   9   1   7       37.26       42.23      7.86 o 
  -7   2   7       24.35       37.80      9.03 o 
  -6   2   7       20.72       41.32     11.38 o 
  -5   2   7        1.59        4.37      5.81 o 
  -4   2   7       73.43       89.95      9.06 o 
  -3   2   7      462.87      439.76     17.07 o 
  -2   2   7        2.44       10.25      5.78 o 
  -1   2   7       17.35       17.01      5.83 o 
   0   2   7     1013.51      984.27     27.22 o 
   1   2   7       37.00       28.91      4.05 o 
   2   2   7      256.70      249.15      8.84 o 
   3   2   7      297.21      282.91      9.81 o 
   4   2   7      600.79      609.39     15.34 o 
   5   2   7       21.57       26.82      5.85 o 
   6   2   7        2.89       10.03      5.78 o 
   7   2   7       28.91       39.37      6.33 o 
   8   2   7       33.57       28.89      5.36 o 
   9   2   7       33.73       30.99      5.85 o 
  10   2   7      125.79       92.87     10.18 o 
  -7   3   7        6.75        8.57      7.70 o 
  -6   3   7       10.38        8.19      7.37 o 
  -5   3   7        2.80       -2.92      5.87 o 
  -4   3   7       75.36       85.40     15.21 o 
  -3   3   7       12.32       22.48      8.38 o 
  -2   3   7       40.41       35.31      6.86 o 
  -1   3   7      792.75      729.63     27.87 o 
   0   3   7      156.95      172.70     10.76 o 
   1   3   7       33.74       33.08      3.27 o 
   2   3   7      770.65      690.90     21.47 o 
   3   3   7       15.50       22.04      3.62 o 
   4   3   7        8.06        6.76      3.41 o 
   5   3   7      487.56      531.13     14.87 o 
   6   3   7       21.36       22.26      4.86 o 
   7   3   7      159.78      167.70      8.80 o 
   8   3   7       68.99       70.50      7.06 o 
   9   3   7      129.81      133.80      9.05 o 
  10   3   7       33.92       25.48      7.37 o 
  -6   4   7        0.11        1.72      7.06 o 
  -5   4   7        7.75       18.57      7.35 o 
  -4   4   7        4.42        0.37      6.21 o 
  -3   4   7        1.65        3.29      5.71 o 
  -2   4   7      464.43      450.13     17.52 o 
  -1   4   7      144.08      178.75     11.35 o 
   0   4   7      227.22      217.65     11.91 o 
   1   4   7      271.57      266.47     14.23 o 
   2   4   7       14.47       15.12      4.75 o 
   3   4   7       11.13       13.12      3.52 o 
   4   4   7     1172.34     1256.00     22.71 o 
   5   4   7       28.86       24.39     11.29 o 
   6   4   7      327.49      317.79     13.81 o 
   7   4   7       40.63       37.60      7.15 o 
   8   4   7       10.65        7.69      5.69 o 
   9   4   7        0.94        7.94      6.10 o 
  10   4   7       12.54        4.16      8.73 o 
  -5   5   7        2.98        1.92      7.42 o 
  -4   5   7       17.72       32.47      7.89 o 
  -3   5   7        8.13       13.83      6.66 o 
  -2   5   7        1.26        6.88     10.15 o 
  -1   5   7       36.51       52.21     13.55 o 
   0   5   7      332.21      316.95     14.54 o 
   1   5   7        3.69       -0.08      5.49 o 
   2   5   7      179.92      170.55     11.40 o 
   3   5   7      313.95      305.60     10.55 o 
   4   5   7        6.55       17.58      6.50 o 
   5   5   7      320.28      329.12     22.79 o 
   6   5   7       98.26      116.55      9.99 o 
   7   5   7       13.15       12.41      8.15 o 
   8   5   7        2.01        6.40      8.64 o 
   9   5   7       33.93       36.32      7.98 o 
  10   5   7        7.38       12.30      7.47 o 
  -5   6   7        3.04       -1.35      7.87 o 
  -4   6   7        1.45       -0.34      7.04 o 
  -3   6   7        6.58        5.07      6.96 o 
  -2   6   7       44.51       56.41      8.60 o 
  -1   6   7        4.24       -3.56      5.59 o 
   0   6   7       19.41       19.20      6.79 o 
   1   6   7       37.27       43.06      7.99 o 
   2   6   7       69.15       71.57     17.96 o 
   3   6   7       13.06       14.35      6.76 o 
   4   6   7       95.17      108.21     16.32 o 
   5   6   7        1.07       -7.47      4.98 o 
   6   6   7        1.15       -1.22      5.15 o 
   7   6   7       65.23       67.40     15.30 o 
   8   6   7      156.91      160.80     12.33 o 
   9   6   7       12.77        8.42      6.91 o 
  10   6   7        0.63       -2.24      7.01 o 
  -3   7   7        7.35        7.21      7.29 o 
  -2   7   7        1.01       13.74      7.29 o 
  -1   7   7        0.32        4.11      6.37 o 
   0   7   7        8.27        8.07      6.37 o 
   1   7   7       57.46       51.52      8.36 o 
   2   7   7       95.90      109.93     10.16 o 
   3   7   7      479.53      487.36     34.61 o 
   4   7   7        5.01        8.18     11.89 o 
   5   7   7        1.67       24.34     12.97 o 
   6   7   7      268.80      264.06     29.40 o 
   7   7   7       81.63       59.74      8.97 o 
   8   7   7        7.31        3.90     10.53 o 
   9   7   7       37.20       29.56     18.07 o 
  10   7   7       43.47       25.15     12.92 o 
  -2   8   7       10.34       11.39      8.06 o 
  -1   8   7        4.75        2.54      6.92 o 
   0   8   7        0.44       -3.22      6.62 o 
   1   8   7       31.67       42.08      8.45 o 
   2   8   7       97.60       91.02     10.15 o 
   3   8   7        6.97       13.23     11.60 o 
   4   8   7       12.82       15.15     12.40 o 
   5   8   7      280.33      282.47     26.10 o 
   6   8   7       94.89       56.23     16.00 o 
   7   8   7       50.30       50.32      9.76 o 
   8   8   7       35.68       31.92      8.94 o 
   9   8   7        0.12        3.67      9.89 o 
  -1   9   7        0.43       -2.26      7.70 o 
   0   9   7       13.90        2.90     13.03 o 
   1   9   7       61.46       53.51      9.59 o 
   2   9   7       50.94       54.06     14.77 o 
   3   9   7        5.32        9.44     12.07 o 
   4   9   7        4.27       -1.36     11.46 o 
   5   9   7       52.13       50.05     15.29 o 
   6   9   7       60.09       85.80     17.94 o 
   7   9   7       62.11       38.22     16.04 o 
   8   9   7       14.63        5.28     14.19 o 
   2  10   7       40.57       33.12     13.57 o 
   3  10   7        0.06       -0.12     13.11 o 
   4  10   7        7.42       -0.49     13.16 o 
   5  10   7       14.18       -0.21     13.51 o 
   6  10   7        0.57        5.97     14.82 o 
   7  10   7        4.21       19.35     15.34 o 
  -6  -9   8       47.85       45.54     13.81 o 
  -5  -9   8       15.01       12.61      9.84 o 
  -4  -9   8        8.89       -0.05      7.87 o 
  -3  -9   8       94.59      118.12     12.22 o 
  -2  -9   8       11.88        8.59     12.32 o 
  -1  -9   8        2.06       -5.97      6.46 o 
   0  -9   8       10.67       20.76     11.41 o 
  -7  -8   8        8.95        6.72     10.19 o 
  -6  -8   8       41.70       38.83     11.98 o 
  -5  -8   8       94.45       88.86     14.31 o 
  -4  -8   8       73.27       61.16      9.45 o 
  -3  -8   8        4.47        6.42      6.89 o 
  -2  -8   8       48.37       44.29      8.63 o 
  -1  -8   8       97.25      104.10     11.06 o 
   0  -8   8        1.15       -0.28      6.48 o 
   1  -8   8        0.63       -6.00      6.58 o 
   2  -8   8        5.06        8.40      7.45 o 
  -8  -7   8       17.30       33.80     12.22 o 
  -7  -7   8       25.60       31.71     11.37 o 
  -6  -7   8      260.11      294.47     21.99 o 
  -5  -7   8       41.98       44.32      9.01 o 
  -4  -7   8      117.71      130.30     27.48 o 
  -3  -7   8      254.45      243.22     14.30 o 
  -2  -7   8       78.55       76.83     13.34 o 
  -1  -7   8        5.50        8.35     13.60 o 
   0  -7   8      129.84      148.65     11.92 o 
   1  -7   8       26.30       39.41      8.97 o 
   2  -7   8        1.79       -0.29      8.18 o 
   3  -7   8       39.53       47.25      9.15 o 
  -8  -6   8       10.23       12.31     10.00 o 
  -7  -6   8       48.32       65.32     13.11 o 
  -6  -6   8       13.60        5.97      9.40 o 
  -5  -6   8      325.97      343.29     16.52 o 
  -4  -6   8      524.84      476.71     25.06 o 
  -3  -6   8       29.48       21.00      6.81 o 
  -2  -6   8      154.42      171.82     11.62 o 
  -1  -6   8      276.66      257.97     22.82 o 
   0  -6   8       17.27       10.91      6.11 o 
   1  -6   8        6.34        4.45      5.74 o 
   2  -6   8      314.28      341.13     16.25 o 
   3  -6   8       40.85       49.34     12.23 o 
   4  -6   8        0.80        1.04      6.53 o 
   5  -6   8        6.78       -6.49      6.85 o 
  -7  -5   8       26.74       36.55     10.26 o 
  -6  -5   8       46.52       73.02     12.33 o 
  -5  -5   8       59.27       59.22      8.57 o 
  -4  -5   8       73.03       74.01      8.83 o 
  -3  -5   8      408.62      389.09     24.95 o 
  -2  -5   8      360.31      379.85     28.04 o 
  -1  -5   8       28.41       26.09      6.48 o 
   0  -5   8       51.51       62.96      7.83 o 
   1  -5   8      196.59      228.69     12.57 o 
   2  -5   8      109.68      125.52     11.55 o 
   3  -5   8       51.98       73.65     18.24 o 
   4  -5   8       48.86       52.67      8.41 o 
   5  -5   8        0.13       -3.72     14.12 o 
   6  -5   8        1.25       -1.92      9.93 o 
  -9  -4   8        2.57        1.06     12.26 o 
  -8  -4   8       59.13       51.75     14.24 o 
  -7  -4   8       32.51       17.20      9.89 o 
  -6  -4   8       43.36       31.03      7.47 o 
  -5  -4   8       58.05       57.40      8.07 o 
  -4  -4   8        1.65        3.85     10.54 o 
  -3  -4   8        2.83       -0.55      5.07 o 
  -2  -4   8      520.96      491.79     18.41 o 
  -1  -4   8      626.25      586.01     19.67 o 
   0  -4   8      157.34      194.65     13.59 o 
   1  -4   8       91.34       86.38     16.90 o 
   2  -4   8      135.39      144.46     10.91 o 
   3  -4   8       22.83       23.79      6.25 o 
   4  -4   8       25.65       36.46      9.93 o 
   5  -4   8       40.02       37.55      7.73 o 
   6  -4   8       42.86       59.06      9.39 o 
  -9  -3   8       11.89       20.04     13.46 o 
  -8  -3   8        3.95        7.04     10.01 o 
  -7  -3   8        1.43        6.84      9.18 o 
  -6  -3   8      344.15      389.06     16.84 o 
  -5  -3   8       19.00       15.78      4.83 o 
  -4  -3   8        0.31        3.11      9.53 o 
  -3  -3   8      345.66      354.54     14.67 o 
  -2  -3   8      183.99      166.58     10.26 o 
  -1  -3   8       40.55       39.28     12.24 o 
   0  -3   8      907.05      846.54     37.39 o 
   1  -3   8      692.76      685.24     23.57 o 
   2  -3   8        0.91        3.84      4.72 o 
   3  -3   8      114.58      143.22     13.07 o 
   4  -3   8      156.08      163.03     10.67 o 
   5  -3   8        2.73        3.07      5.59 o 
   6  -3   8       24.69       35.81      7.82 o 
   7  -3   8       72.63       56.86     12.92 o 
  -9  -2   8        0.20        1.76     10.52 o 
  -8  -2   8       13.08       25.15     10.20 o 
  -7  -2   8       65.20       77.72     12.49 o 
  -6  -2   8      122.37      110.39      9.79 o 
  -5  -2   8       80.68       69.64      8.16 o 
  -4  -2   8      750.57      755.12     18.36 o 
  -3  -2   8       36.05       37.16      8.87 o 
  -2  -2   8       24.24       27.20      5.68 o 
  -1  -2   8      642.47      588.99     18.35 o 
   0  -2   8      396.20      370.98     14.05 o 
   1  -2   8       93.37       73.48     10.50 o 
   2  -2   8      607.64      528.63     17.26 o 
   3  -2   8      251.24      247.47     12.76 o 
   4  -2   8      155.28      171.72     11.53 o 
   5  -2   8       93.17      107.14      9.18 o 
   6  -2   8      109.27       79.34     12.38 o 
   7  -2   8       37.46       47.80     11.53 o 
   8  -2   8       20.42       44.91     13.04 o 
  -8  -1   8       42.10       44.67     12.71 o 
  -7  -1   8       45.90       47.02     11.27 o 
  -6  -1   8       91.04       96.05      9.57 o 
  -5  -1   8       32.48       42.34      7.12 o 
  -4  -1   8       96.63       85.91     13.74 o 
  -3  -1   8      517.06      470.24     13.07 o 
  -2  -1   8     1329.75     1312.92     26.79 o 
  -1  -1   8       53.53       58.55      4.93 o 
   0  -1   8       22.23       22.12      4.12 o 
   1  -1   8        0.84       -4.41      4.02 o 
   2  -1   8      156.07      142.71      9.02 o 
   3  -1   8      110.05      111.30      8.25 o 
   4  -1   8      257.83      268.05     21.42 o 
   5  -1   8        0.94        0.11      6.48 o 
   6  -1   8       21.90       31.14      9.37 o 
   7  -1   8       88.22       88.10     13.51 o 
   8  -1   8       31.38       20.41     10.08 o 
  -8   0   8       43.65       51.39     14.45 o 
  -7   0   8       86.79      106.25     14.52 o 
  -6   0   8       11.68       13.44      6.45 o 
  -5   0   8        9.36        6.46      6.21 o 
  -4   0   8       93.04      105.61      9.19 o 
  -3   0   8       67.09       76.83      8.26 o 
  -2   0   8       42.67       42.24      6.94 o 
  -1   0   8      345.77      281.66      9.29 o 
   0   0   8        2.25       -0.87      3.23 o 
   1   0   8        8.49        9.22      3.71 o 
   2   0   8      131.01      141.07      7.31 o 
   3   0   8      188.43      206.44     10.66 o 
   4   0   8        8.50        7.03      5.14 o 
   5   0   8        3.47        0.61      4.68 o 
   6   0   8       51.57       54.42     10.03 o 
   7   0   8       15.38        0.14      7.68 o 
   8   0   8        0.29       -5.00      7.42 o 
   9   0   8       16.70       14.73     12.72 o 
  -8   1   8       28.43       44.60     16.13 o 
  -7   1   8       13.92       17.39      7.83 o 
  -6   1   8       31.47       30.84      7.68 o 
  -5   1   8        9.84       12.16      6.75 o 
  -4   1   8      151.80      172.52     16.57 o 
  -3   1   8        1.25       -3.96      7.37 o 
  -2   1   8      465.67      430.78     16.63 o 
  -1   1   8       28.59       22.72      6.59 o 
   0   1   8       19.93       16.67      4.00 o 
   1   1   8     1146.46     1071.16     22.70 o 
   2   1   8      252.01      293.65     11.12 o 
   3   1   8       88.90       91.21      6.47 o 
   4   1   8      121.76      132.20      7.83 o 
   5   1   8      118.17      120.75      7.32 o 
   6   1   8        1.84        8.18      7.21 o 
   7   1   8       47.11       55.72     10.59 o 
   8   1   8        8.51        8.51      5.81 o 
   9   1   8        6.31       12.48      6.56 o 
  -7   2   8        9.63       10.80      8.19 o 
  -6   2   8        2.44        3.21      7.50 o 
  -5   2   8        3.65        1.94      6.37 o 
  -4   2   8       58.62       75.23     10.72 o 
  -3   2   8      199.90      214.56     12.38 o 
  -2   2   8      228.51      212.09     12.27 o 
  -1   2   8        0.99        3.01      5.67 o 
   0   2   8      517.95      469.48     17.53 o 
   1   2   8      574.53      658.93     15.97 o 
   2   2   8      334.34      344.61     10.99 o 
   3   2   8     1351.52     1276.61     26.73 o 
   4   2   8       40.40       50.42      5.86 o 
   5   2   8      176.38      163.13     10.32 o 
   6   2   8      471.04      487.93     17.99 o 
   7   2   8       70.88       63.09      6.24 o 
   8   2   8       37.84       31.91      7.05 o 
   9   2   8        4.05       -2.32      6.88 o 
  -6   3   8        1.52       -9.83      6.56 o 
  -5   3   8       27.57       33.38      8.59 o 
  -4   3   8       17.61       21.20      6.97 o 
  -3   3   8       21.96       23.10      6.88 o 
  -2   3   8       22.74       30.39      6.89 o 
  -1   3   8        1.41        3.70      5.72 o 
   0   3   8        0.35        2.27      6.05 o 
   1   3   8     1082.34     1098.57     30.90 o 
   2   3   8      394.51      420.82     12.62 o 
   3   3   8       14.83       21.37      5.29 o 
   4   3   8        2.05        1.41      4.50 o 
   5   3   8      520.10      548.06     15.29 o 
   6   3   8        0.37       -4.00      3.83 o 
   7   3   8        0.48        0.39      5.41 o 
   8   3   8       12.17       14.90      5.26 o 
   9   3   8        1.25        3.95      5.15 o 
  10   3   8        0.58        1.43      8.55 o 
  -6   4   8        0.85        6.09      7.83 o 
  -5   4   8        1.24       -3.51      6.62 o 
  -4   4   8       36.24       32.40      8.09 o 
  -3   4   8       68.86       88.58     16.01 o 
  -2   4   8        1.37        0.71     12.06 o 
  -1   4   8        5.04        4.81      6.09 o 
   0   4   8       59.15       66.57      8.24 o 
   1   4   8        2.27        4.07     11.58 o 
   2   4   8       37.02       59.27     19.56 o 
   3   4   8       75.95       87.37      5.38 o 
   4   4   8        0.71        3.04      4.24 o 
   5   4   8      130.08      128.25     16.86 o 
   6   4   8      248.02      281.58     14.93 o 
   7   4   8       10.52        1.84      4.59 o 
   8   4   8       35.39       26.26      7.03 o 
   9   4   8       12.33        4.65      6.40 o 
  10   4   8       39.55       36.91     16.16 o 
  -5   5   8       31.97       39.25      9.30 o 
  -4   5   8        8.42       16.43      7.37 o 
  -3   5   8        1.26        1.30      6.37 o 
  -2   5   8        0.20        0.04      6.13 o 
  -1   5   8       55.57       59.62     13.03 o 
   0   5   8        0.41        3.86      5.67 o 
   1   5   8        4.12       -1.78      5.84 o 
   2   5   8        0.69       -5.57      5.70 o 
   3   5   8      104.14      106.14      9.82 o 
   4   5   8      118.01      114.78      9.53 o 
   5   5   8      707.22      767.62     24.78 o 
   6   5   8       53.52       53.43      8.44 o 
   7   5   8        5.68        9.79      6.47 o 
   8   5   8       60.33       41.61     10.55 o 
   9   5   8       29.85       33.64      8.22 o 
  10   5   8       18.85       21.74      8.23 o 
  -4   6   8        0.36        6.53      7.80 o 
  -3   6   8        7.88       20.45      7.77 o 
  -2   6   8        0.12       -3.62      6.07 o 
  -1   6   8        0.16        3.64      6.01 o 
   0   6   8       87.36      116.17     10.76 o 
   1   6   8      115.78      128.72     21.86 o 
   2   6   8       51.90       40.68      7.87 o 
   3   6   8        0.45       -3.14      5.38 o 
   4   6   8      505.79      599.11     34.64 o 
   5   6   8       58.35       52.21     10.31 o 
   6   6   8      118.18      122.87     11.83 o 
   7   6   8      224.83      223.22     15.59 o 
   8   6   8       35.12       26.79      7.90 o 
   9   6   8       36.41       37.30      8.77 o 
  -3   7   8        2.67        8.93      7.83 o 
  -2   7   8        4.53        8.27      7.30 o 
  -1   7   8       70.66       67.22     13.78 o 
   0   7   8       27.04       32.83      8.29 o 
   1   7   8        6.77       11.74      6.80 o 
   2   7   8       45.92       60.72      9.19 o 
   3   7   8       93.93       96.98     10.17 o 
   4   7   8       80.39       94.42     16.91 o 
   5   7   8      136.55      186.50     22.10 o 
   6   7   8      202.18      236.53     24.52 o 
   7   7   8        3.16        4.20      7.17 o 
   8   7   8       59.93       59.88      9.93 o 
   9   7   8       49.20       40.23      9.78 o 
  -2   8   8       10.69       16.43      8.99 o 
  -1   8   8       18.33       25.43     13.90 o 
   0   8   8       36.20       44.48      9.19 o 
   1   8   8        7.23       11.20     12.89 o 
   2   8   8        8.10        9.94      7.11 o 
   3   8   8      194.52      206.27     22.50 o 
   4   8   8      107.75      155.92     20.15 o 
   5   8   8        2.35        4.16     13.06 o 
   6   8   8        1.32       13.08     14.05 o 
   7   8   8       26.78       21.44     16.44 o 
   8   8   8       16.28       18.17      8.64 o 
   9   8   8        2.04       -7.26     10.03 o 
   0   9   8        2.61        3.63      7.89 o 
   1   9   8        0.48       -6.87      7.16 o 
   2   9   8       34.55       25.08      8.50 o 
   3   9   8        8.67       -6.97     11.41 o 
   4   9   8        0.80        1.97     12.21 o 
   5   9   8       57.09       60.53     16.77 o 
   6   9   8       15.17       31.61     14.78 o 
   7   9   8        0.61       11.01     14.80 o 
   8   9   8       31.38       21.73     15.20 o 
   3  10   8        7.92        0.77     13.13 o 
   4  10   8       32.04       36.67     15.79 o 
   5  10   8       14.07       28.49     15.53 o 
  -5  -9   9       69.41       77.91     15.39 o 
  -4  -9   9      130.60      113.05     12.73 o 
  -3  -9   9       19.76       22.90      8.80 o 
  -2  -9   9       50.68       30.92      9.45 o 
  -1  -9   9       96.63      105.37     12.55 o 
  -6  -8   9       43.31       54.58     13.18 o 
  -5  -8   9      116.44      112.30     15.57 o 
  -4  -8   9       11.82       12.87      7.88 o 
  -3  -8   9      109.12      108.85     17.30 o 
  -2  -8   9      177.60      199.45     14.67 o 
  -1  -8   9       49.88       39.70      8.99 o 
   0  -8   9       61.97       60.97     15.37 o 
   1  -8   9       61.12       34.35      9.32 o 
  -7  -7   9      117.38      154.11     18.20 o 
  -6  -7   9       86.72       61.51     13.62 o 
  -5  -7   9        8.71        6.77      6.99 o 
  -4  -7   9       73.84       63.18     12.54 o 
  -3  -7   9       31.14       26.33      7.95 o 
  -2  -7   9        4.16        2.31      8.09 o 
  -1  -7   9      257.98      258.30     14.80 o 
   0  -7   9      360.57      380.64     18.24 o 
   1  -7   9        8.62       -5.71      8.04 o 
   2  -7   9        0.37        7.24      7.14 o 
   3  -7   9       58.48       49.94      9.60 o 
  -8  -6   9       41.87       53.20     13.11 o 
  -7  -6   9       11.30       10.47      9.49 o 
  -6  -6   9       61.32       64.57     12.17 o 
  -5  -6   9      101.67      106.91     10.86 o 
  -4  -6   9       13.43        7.34      6.40 o 
  -3  -6   9        1.39        6.66      6.37 o 
  -2  -6   9      269.58      249.53     27.14 o 
  -1  -6   9      140.26      131.81     11.28 o 
   0  -6   9       27.60       17.98      7.08 o 
   1  -6   9       54.42       51.61      8.54 o 
   2  -6   9       51.83       62.62      9.75 o 
   3  -6   9       64.91       83.98     14.20 o 
   4  -6   9       66.06       61.63     15.34 o 
  -7  -5   9       85.44       99.49     14.24 o 
  -6  -5   9       13.63        1.52      7.99 o 
  -5  -5   9       10.20       11.83      6.44 o 
  -4  -5   9       64.17       83.02     12.57 o 
  -3  -5   9       22.81       14.92      6.56 o 
  -2  -5   9        0.23        1.82      5.40 o 
  -1  -5   9      331.11      321.96     14.97 o 
   0  -5   9      194.44      181.30     17.66 o 
   1  -5   9       47.71       37.31      9.37 o 
   2  -5   9      149.85      179.51     13.28 o 
   3  -5   9      386.18      399.50     28.11 o 
   4  -5   9       24.67       22.99     16.73 o 
   5  -5   9        2.74       -2.05      6.83 o 
  -6  -4   9       22.88       31.36      7.25 o 
  -5  -4   9       46.16       46.54     11.09 o 
  -4  -4   9       16.88        7.98      5.59 o 
  -3  -4   9      119.42      141.42     10.54 o 
  -2  -4   9      794.00      748.73     23.56 o 
  -1  -4   9      278.64      278.92     13.40 o 
   0  -4   9       46.98       45.55      7.21 o 
   1  -4   9       64.51       81.08      8.46 o 
   2  -4   9      289.27      288.72     13.89 o 
   3  -4   9       29.41       27.34      6.52 o 
   4  -4   9      114.84      142.42     11.41 o 
   5  -4   9        6.84       -1.81      6.30 o 
   6  -4   9        0.14       -7.93      7.31 o 
  -8  -3   9       12.36       19.36     10.01 o 
  -7  -3   9       79.67       99.03     13.65 o 
  -6  -3   9       87.43       77.04     13.83 o 
  -5  -3   9       48.27       42.58      7.41 o 
  -4  -3   9       83.88       95.51      8.51 o 
  -3  -3   9      280.56      293.57     13.58 o 
  -2  -3   9      319.53      283.48     16.72 o 
  -1  -3   9      132.94      112.11     12.35 o 
   0  -3   9        0.71       -1.40      4.64 o 
   1  -3   9       64.50       68.28      7.60 o 
   2  -3   9      132.42      111.11      8.94 o 
   3  -3   9      210.53      213.36     11.81 o 
   4  -3   9        3.90        9.98      5.59 o 
   5  -3   9       29.31       33.58      7.49 o 
   6  -3   9       24.48       25.65     10.67 o 
   7  -3   9       65.27       80.38     15.05 o 
  -8  -2   9       43.08       51.48     13.04 o 
  -7  -2   9       52.81       26.77     10.43 o 
  -6  -2   9       92.80       84.77      9.36 o 
  -5  -2   9       72.86       85.58      8.86 o 
  -4  -2   9       14.07       20.62      6.51 o 
  -3  -2   9      112.43       96.27      8.25 o 
  -2  -2   9      472.05      420.57     19.71 o 
  -1  -2   9       17.68       14.10      5.45 o 
   0  -2   9       10.22       10.38      5.24 o 
   1  -2   9      150.60      133.02      9.73 o 
   2  -2   9      198.48      209.57     11.20 o 
   3  -2   9       22.99       15.84      5.51 o 
   4  -2   9        0.36       -0.45      4.53 o 
   5  -2   9        2.62       -3.50      5.18 o 
   6  -2   9        6.23       -1.04      7.70 o 
   7  -2   9       18.19       27.51     11.62 o 
  -8  -1   9        6.06       10.05     11.63 o 
  -7  -1   9       66.00       86.58     13.42 o 
  -6  -1   9       31.29       38.23      7.98 o 
  -5  -1   9       47.95       46.81      7.99 o 
  -4  -1   9       80.50      101.73     11.31 o 
  -3  -1   9      309.57      342.30     14.94 o 
  -2  -1   9       22.82       18.53      4.31 o 
  -1  -1   9      124.03      117.40      8.26 o 
   0  -1   9      215.73      195.89     15.16 o 
   1  -1   9        8.13        4.23      4.52 o 
   2  -1   9       86.72       78.05      7.50 o 
   3  -1   9      443.07      428.23     17.53 o 
   4  -1   9        3.38        2.48      4.93 o 
   5  -1   9       12.59        5.31      5.34 o 
   6  -1   9      105.75      104.48     13.64 o 
   7  -1   9       38.25       32.11     11.04 o 
   8  -1   9        8.81        6.46     10.90 o 
  -7   0   9        9.18        4.22      7.22 o 
  -6   0   9        0.55       14.13      6.84 o 
  -5   0   9       19.21       24.04      7.34 o 
  -4   0   9       17.83       19.10      6.71 o 
  -3   0   9       80.36       76.39      8.40 o 
  -2   0   9      140.88      160.35     10.92 o 
  -1   0   9       51.57       50.51      6.87 o 
   0   0   9       11.63       14.25      4.07 o 
   1   0   9       52.00       38.89     15.18 o 
   2   0   9     1147.21     1013.10     27.37 o 
   3   0   9        0.55       -2.77      4.72 o 
   4   0   9       16.27       24.52     17.16 o 
   5   0   9      491.47      464.64     24.72 o 
   6   0   9       20.66       12.00      7.92 o 
   7   0   9        0.91        3.20      8.57 o 
   8   0   9        6.32       -3.55      9.19 o 
  -7   1   9       14.50        9.58      7.80 o 
  -6   1   9       20.82       21.88      7.66 o 
  -5   1   9        0.25       -7.40      5.94 o 
  -4   1   9       20.81       23.84      6.99 o 
  -3   1   9      122.57      146.59     19.96 o 
  -2   1   9        0.56        6.94      5.94 o 
  -1   1   9       88.86       89.06      9.23 o 
   0   1   9      417.99      434.83     12.37 o 
   1   1   9      481.34      433.62     12.60 o 
   2   1   9      166.22      178.91      8.45 o 
   3   1   9       51.48       55.21      6.04 o 
   4   1   9      375.38      362.21     14.82 o 
   5   1   9        0.19       -0.91      6.25 o 
   6   1   9      106.57      120.71     13.65 o 
   7   1   9      125.53      105.84     13.69 o 
   8   1   9        3.70       -3.34      8.27 o 
   9   1   9        4.37        0.26      6.09 o 
  -7   2   9       11.09       16.26      8.89 o 
  -6   2   9        7.44       13.28      7.50 o 
  -5   2   9       19.75       11.54      6.93 o 
  -4   2   9      125.09      129.73     12.30 o 
  -3   2   9        8.13        8.54      6.29 o 
  -2   2   9       40.90       42.80      7.73 o 
  -1   2   9      150.45      182.14     11.86 o 
   0   2   9        6.71       -3.32      8.03 o 
   1   2   9       21.06       15.35      4.51 o 
   2   2   9      340.98      355.04     11.69 o 
   3   2   9       48.42       59.73      6.56 o 
   4   2   9        2.14        2.09      4.43 o 
   5   2   9      183.61      193.96     11.35 o 
   6   2   9       85.88       72.82      8.20 o 
   7   2   9        8.14        6.69      4.36 o 
   8   2   9       48.41       32.94      7.51 o 
   9   2   9       15.62       30.87      7.86 o 
  -6   3   9       27.13       31.89      9.19 o 
  -5   3   9       16.26       20.06      8.04 o 
  -4   3   9       42.86       48.52      8.60 o 
  -3   3   9      132.81      122.10     10.68 o 
  -2   3   9      130.44      132.47     10.75 o 
  -1   3   9       86.68       83.37      9.15 o 
   0   3   9        0.44        0.71      6.24 o 
   1   3   9      118.11      130.97     18.47 o 
   2   3   9       57.07       66.21      6.38 o 
   3   3   9       73.20       78.29     15.06 o 
   4   3   9      354.32      397.32     13.09 o 
   5   3   9       18.77       30.80      7.10 o 
   6   3   9        0.22        5.12      4.44 o 
   7   3   9      352.67      375.39     13.46 o 
   8   3   9       77.58       82.67      7.58 o 
   9   3   9        3.29        1.60      6.53 o 
  -5   4   9        9.30       15.62      8.50 o 
  -4   4   9       85.12      105.24     14.01 o 
  -3   4   9        8.73       11.61      6.81 o 
  -2   4   9        3.74       11.95      7.39 o 
  -1   4   9       87.31      115.73     10.40 o 
   0   4   9       66.01       75.21      9.04 o 
   1   4   9       22.70       22.38      7.31 o 
   2   4   9        9.15        8.39      6.67 o 
   3   4   9      112.97      119.89     19.30 o 
   4   4   9      100.88       98.11     11.14 o 
   5   4   9      192.59      214.98      9.88 o 
   6   4   9      596.93      582.20     17.04 o 
   7   4   9       71.86       63.98      7.02 o 
   8   4   9       25.00       18.95      5.74 o 
   9   4   9      133.28      121.08     24.42 o 
  -4   5   9       24.16       30.40      9.49 o 
  -3   5   9       35.21       51.41     19.16 o 
  -2   5   9       42.32       63.39     11.11 o 
  -1   5   9        2.82        5.16     10.96 o 
   0   5   9       27.13       22.34      7.29 o 
   1   5   9      118.08      125.11     10.68 o 
   2   5   9      150.94      180.25     12.22 o 
   3   5   9       35.91       37.69      7.89 o 
   4   5   9       14.15        7.87     10.99 o 
   5   5   9      174.36      170.09     11.67 o 
   6   5   9       69.15       64.99     21.93 o 
   7   5   9      341.00      368.25     28.88 o 
   8   5   9       74.02       64.19     14.51 o 
   9   5   9        8.26       21.12      7.73 o 
  -3   6   9       20.67       24.77      9.02 o 
  -2   6   9        2.92       -3.69      6.48 o 
  -1   6   9       14.33       17.43      7.43 o 
   0   6   9       66.83       79.49      9.97 o 
   1   6   9      213.86      209.37     13.33 o 
   2   6   9      270.00      266.20     14.50 o 
   3   6   9       24.01       24.06      7.33 o 
   4   6   9        0.73       -1.92     10.97 o 
   5   6   9       61.66       51.25     15.05 o 
   6   6   9      110.52      128.05     11.28 o 
   7   6   9       85.30       83.45     10.26 o 
   8   6   9       24.00       30.50      8.53 o 
   9   6   9       10.51       12.60     13.66 o 
  -2   7   9       15.97       27.81      8.63 o 
  -1   7   9       22.09       26.15      8.27 o 
   0   7   9       14.58        9.89      7.58 o 
   1   7   9      115.46      119.54     11.62 o 
   2   7   9       28.72       26.14      7.97 o 
   3   7   9        4.42        8.31     11.68 o 
   4   7   9       68.28       67.43     16.02 o 
   5   7   9       49.32       65.82     16.58 o 
   6   7   9        4.09       12.40     12.68 o 
   7   7   9       23.15       34.10     15.32 o 
   8   7   9        3.02        9.36      8.12 o 
   9   7   9        3.03       16.39     13.35 o 
  -1   8   9       18.33       27.34      9.46 o 
   0   8   9       35.42       44.66      9.57 o 
   1   8   9       12.15       14.78      7.51 o 
   2   8   9        0.86       -1.84      6.54 o 
   3   8   9       26.98       39.83     15.18 o 
   4   8   9        2.83        5.96     13.29 o 
   5   8   9       11.11       26.07     15.27 o 
   6   8   9      117.42      108.75     20.08 o 
   7   8   9       10.00       14.85     15.55 o 
   8   8   9        9.91       14.85     15.99 o 
   1   9   9       31.29       32.89      9.76 o 
   2   9   9        1.94        2.63      7.78 o 
   3   9   9        4.54       -1.41     12.03 o 
   4   9   9        9.27       -4.53     12.94 o 
   5   9   9       81.73       42.00     18.04 o 
   6   9   9       24.97        7.84     15.97 o 
   7   9   9       23.98       63.14     18.18 o 
  -5  -8  10        0.89      -11.25      8.20 o 
  -4  -8  10       12.24       18.15      8.57 o 
  -3  -8  10       14.22       -5.19      7.47 o 
  -2  -8  10       12.35       17.35      8.36 o 
  -1  -8  10       46.62       56.02     20.19 o 
   0  -8  10       27.91       25.03      9.19 o 
  -6  -7  10       26.11        3.38      9.07 o 
  -5  -7  10       45.66       50.14      9.49 o 
  -4  -7  10        7.13        7.15     11.31 o 
  -3  -7  10        9.92        9.95      7.24 o 
  -2  -7  10        9.38        9.58      7.29 o 
  -1  -7  10       13.27        2.60      8.70 o 
   0  -7  10       29.07       30.29      8.52 o 
   1  -7  10      145.51      145.13     12.94 o 
   2  -7  10       11.17       18.48     13.30 o 
  -7  -6  10       14.20       -3.90      9.53 o 
  -6  -6  10       72.24       80.82     13.53 o 
  -5  -6  10        9.76       21.36      7.70 o 
  -4  -6  10       53.41       67.66     10.49 o 
  -3  -6  10       70.17       54.83      8.87 o 
  -2  -6  10        4.80       -7.18      8.72 o 
  -1  -6  10       15.01       11.12     13.42 o 
   0  -6  10      232.74      229.96     30.49 o 
   1  -6  10      130.98      129.13     11.71 o 
   2  -6  10        2.60       16.18      7.13 o 
   3  -6  10       21.48       24.04      8.49 o 
  -6  -5  10        0.46      -10.42      6.95 o 
  -5  -5  10      165.95      175.45     12.38 o 
  -4  -5  10      152.36      150.56     14.25 o 
  -3  -5  10        0.29       -5.55      5.30 o 
  -2  -5  10       63.75       62.98      8.69 o 
  -1  -5  10      266.91      257.27     14.03 o 
   0  -5  10       37.21       33.14      7.88 o 
   1  -5  10       11.30        8.98     10.40 o 
   2  -5  10       30.97       36.57      7.71 o 
   3  -5  10       47.09       50.19      8.72 o 
   4  -5  10       35.45       40.67      9.01 o 
   5  -5  10       37.86       53.94     10.31 o 
  -6  -4  10      137.17      155.54     18.58 o 
  -5  -4  10       68.20       60.08     15.73 o 
  -4  -4  10        7.40        5.86      6.16 o 
  -3  -4  10      151.36      166.70     11.52 o 
  -2  -4  10       13.58        9.09     13.32 o 
  -1  -4  10      143.66      116.01     10.00 o 
   0  -4  10      363.03      323.32     14.92 o 
   1  -4  10        5.76        4.12      5.28 o 
   2  -4  10      164.46      187.59     23.19 o 
   3  -4  10       58.77       58.46     10.00 o 
   4  -4  10      196.56      175.08     12.72 o 
   5  -4  10        6.29        5.59      7.01 o 
  -6  -3  10       90.60       81.50     14.71 o 
  -5  -3  10      141.69      156.57     18.21 o 
  -4  -3  10        1.94       -0.89      5.35 o 
  -3  -3  10      140.27      114.82      9.49 o 
  -2  -3  10       61.66       63.40     15.52 o 
  -1  -3  10     1048.60      982.52     37.81 o 
   0  -3  10        5.74        2.02      4.93 o 
   1  -3  10      141.56      153.58     10.45 o 
   2  -3  10       36.61       43.46      6.98 o 
   3  -3  10        8.98        4.71      5.63 o 
   4  -3  10       32.34       23.02      6.69 o 
   5  -3  10       95.91      100.74     11.95 o 
   6  -3  10        0.72        5.61     10.26 o 
  -7  -2  10       12.19        4.01     10.20 o 
  -6  -2  10      137.08      150.87     17.48 o 
  -5  -2  10       51.86       52.07     12.90 o 
  -4  -2  10       45.86       51.39     12.90 o 
  -3  -2  10        2.08        8.37      5.20 o 
  -2  -2  10       46.10       29.04      6.06 o 
  -1  -2  10        9.63       11.10      5.46 o 
   0  -2  10       32.22       33.27      6.28 o 
   1  -2  10       57.32       60.58     16.90 o 
   2  -2  10        2.57        0.04      4.54 o 
   3  -2  10      283.70      258.21     12.95 o 
   4  -2  10      327.60      321.86     14.71 o 
   5  -2  10       12.73        3.98      5.89 o 
   6  -2  10       10.13        5.87      9.53 o 
   7  -2  10       83.01       61.85     14.37 o 
  -7  -1  10       71.21       77.00     10.42 o 
  -6  -1  10       14.04        8.10      7.19 o 
  -5  -1  10        0.33       -0.23      6.17 o 
  -4  -1  10        1.67        3.44      6.16 o 
  -3  -1  10       15.15       11.68     10.22 o 
  -2  -1  10       92.64       81.03     14.38 o 
  -1  -1  10      140.21      159.47     15.52 o 
   0  -1  10       12.30        3.81      5.02 o 
   1  -1  10       42.22       49.43      6.77 o 
   2  -1  10      158.30      147.82      9.83 o 
   3  -1  10     1078.75      976.68     27.78 o 
   4  -1  10       63.54       78.28      9.39 o 
   5  -1  10        0.28        3.09      5.37 o 
   6  -1  10       28.01       34.04     10.00 o 
   7  -1  10       74.62       80.73     14.38 o 
  -7   0  10       34.33       48.48     13.79 o 
  -6   0  10       17.25       17.90      8.24 o 
  -5   0  10        1.70       -4.86      5.97 o 
  -4   0  10       32.27       44.82      8.09 o 
  -3   0  10      358.51      367.70     17.09 o 
  -2   0  10     1076.56     1121.83     32.35 o 
  -1   0  10        0.24       -7.46      5.67 o 
   0   0  10      188.88      188.93     10.36 o 
   1   0  10        4.73       -3.06      7.26 o 
   2   0  10      328.16      332.02     33.32 o 
   3   0  10      325.21      320.84     13.91 o 
   4   0  10      182.19      191.58     11.32 o 
   5   0  10        2.14       -3.54      6.30 o 
   6   0  10        6.70        7.16      7.49 o 
   7   0  10       98.89      116.31     15.25 o 
   8   0  10       59.39       63.53     13.65 o 
  -6   1  10        9.28       15.10      7.79 o 
  -5   1  10        2.76       -3.46      9.06 o 
  -4   1  10       50.40       50.46     12.50 o 
  -3   1  10      191.93      197.98     12.87 o 
  -2   1  10       50.21       60.12      8.31 o 
  -1   1  10      240.89      244.76     13.54 o 
   0   1  10       56.85       73.49     11.49 o 
   1   1  10       89.93       91.22      8.88 o 
   2   1  10      263.55      227.49     20.77 o 
   3   1  10      183.28      173.01     10.67 o 
   4   1  10      142.02      135.29     19.64 o 
   5   1  10        0.44        6.53      7.40 o 
   6   1  10      340.37      352.06     22.46 o 
   7   1  10       63.91       67.23     12.17 o 
   8   1  10       16.20        4.44      8.76 o 
  -6   2  10        7.64       -3.78      7.33 o 
  -5   2  10       16.00       22.50      7.70 o 
  -4   2  10        8.11       14.92      7.07 o 
  -3   2  10      215.76      253.78     14.53 o 
  -2   2  10      265.37      305.06     15.63 o 
  -1   2  10        1.59        0.09      6.05 o 
   0   2  10       23.95       10.52      7.00 o 
   1   2  10      304.84      308.52     15.21 o 
   2   2  10      265.32      266.59     10.55 o 
   3   2  10      196.58      202.45      9.92 o 
   4   2  10        4.69        1.60      4.61 o 
   5   2  10       34.30       28.23      8.72 o 
   6   2  10       31.20       32.77      9.51 o 
   7   2  10      148.68      144.29     15.85 o 
   8   2  10      210.61      182.55     16.59 o 
   9   2  10        6.30       -4.02      6.33 o 
  -5   3  10        0.45        4.04      7.68 o 
  -4   3  10       93.13      127.30     11.99 o 
  -3   3  10      220.53      264.67     15.48 o 
  -2   3  10        9.19       12.70      6.96 o 
  -1   3  10        1.84        5.84      7.65 o 
   0   3  10       43.06       42.41     13.05 o 
   1   3  10      211.84      220.31     13.31 o 
   2   3  10      196.38      230.77     13.74 o 
   3   3  10       53.59       58.76      6.48 o 
   4   3  10        0.97        0.98      4.80 o 
   5   3  10        0.32       -7.33     10.49 o 
   6   3  10      292.49      299.52     11.80 o 
   7   3  10      111.93       95.73     10.35 o 
   8   3  10       67.55       50.73      8.47 o 
   9   3  10       30.69       13.19      7.78 o 
  -5   4  10        0.35       -3.87      7.97 o 
  -4   4  10       52.21       65.63     10.62 o 
  -3   4  10       44.08       45.41      9.08 o 
  -2   4  10       79.37       93.77     10.40 o 
  -1   4  10       29.21       22.50     13.11 o 
   0   4  10       31.65       35.38      9.15 o 
   1   4  10      215.23      223.79     13.60 o 
   2   4  10      215.81      224.41     13.69 o 
   3   4  10       58.83       62.65      9.37 o 
   4   4  10      131.63      182.25     20.29 o 
   5   4  10      153.82      165.57      9.11 o 
   6   4  10       18.00       10.15      4.97 o 
   7   4  10       49.39       58.37      6.97 o 
   8   4  10       74.11       84.76     16.66 o 
   9   4  10       16.05        1.20     10.24 o 
  -4   5  10       20.04       39.87     10.35 o 
  -3   5  10       40.03       37.32      9.77 o 
  -2   5  10       29.81       22.11      7.70 o 
  -1   5  10        8.60       12.91      6.90 o 
   0   5  10      225.81      260.04     14.99 o 
   1   5  10       84.42       83.87      9.89 o 
   2   5  10       39.40       27.49      7.87 o 
   3   5  10      152.24      179.51     20.87 o 
   4   5  10       97.18      102.92     16.61 o 
   5   5  10        6.11       23.89     12.82 o 
   6   5  10      121.53      140.45     42.73 o 
   7   5  10       35.49       14.57     20.81 o 
   8   5  10       19.11       20.96      8.03 o 
   9   5  10       20.63       13.12      8.47 o 
  -3   6  10        1.18       -0.25      7.78 o 
  -2   6  10       19.29       27.51      9.03 o 
  -1   6  10       18.69       28.33      8.47 o 
   0   6  10       37.79       28.28     10.79 o 
   1   6  10       31.19       37.46      8.39 o 
   2   6  10      117.05      118.07     11.10 o 
   3   6  10        3.61        6.76      7.01 o 
   4   6  10        8.24       24.33     12.80 o 
   5   6  10       79.28      116.20     18.98 o 
   6   6  10        1.72        4.21     12.76 o 
   7   6  10        5.63       14.17      8.83 o 
   8   6  10       48.90       58.36     10.02 o 
  -1   7  10        3.52       -2.35      7.73 o 
   0   7  10       40.60       54.72     10.07 o 
   1   7  10       20.60       11.02      7.92 o 
   2   7  10       26.52       32.83      8.80 o 
   3   7  10        4.75        4.91     12.43 o 
   4   7  10        4.10      -15.28     10.19 o 
   5   7  10        2.00       -7.94     12.00 o 
   6   7  10       18.34       16.11     13.41 o 
   7   7  10       73.26      102.41     19.68 o 
   8   7  10       32.49       25.01     15.05 o 
   0   8  10        4.90        9.52      8.48 o 
   1   8  10       21.35       35.66     22.41 o 
   2   8  10       27.81       29.69      9.29 o 
   3   8  10        2.87       11.28     14.14 o 
   4   8  10        7.65       10.62     14.28 o 
   5   8  10       10.71        7.26     15.27 o 
   6   8  10        8.77        4.70     14.31 o 
   7   8  10       22.16        3.38     15.97 o 
   3   9  10       25.96       17.31     15.18 o 
   4   9  10        4.08        4.23     15.31 o 
   5   9  10        6.05       28.37     17.95 o 
  -5  -7  11       43.98       40.66     10.07 o 
  -4  -7  11        0.24        0.68      7.21 o 
  -3  -7  11        5.27        1.58      6.97 o 
  -2  -7  11       70.14       66.11     10.40 o 
  -1  -7  11       29.37       24.93      8.46 o 
   0  -7  11        1.11        4.73      7.16 o 
   1  -7  11       32.38       32.17      9.10 o 
  -6  -6  11       58.33       24.64     11.56 o 
  -5  -6  11       13.07       25.80      8.26 o 
  -4  -6  11       62.58       75.46     10.31 o 
  -3  -6  11       15.39       10.26      7.03 o 
  -2  -6  11       43.23       41.77      8.42 o 
  -1  -6  11       62.15       53.29      9.06 o 
   0  -6  11       36.08       30.02      8.19 o 
   1  -6  11       16.39        8.35      6.55 o 
   2  -6  11        8.48       10.37      7.48 o 
   3  -6  11        0.34       -9.58      6.38 o 
  -5  -5  11       33.39       21.19      7.70 o 
  -4  -5  11       34.27       46.47      8.57 o 
  -3  -5  11       98.96       92.90     10.33 o 
  -2  -5  11      136.88      120.83     14.49 o 
  -1  -5  11       19.07       18.72      7.07 o 
   0  -5  11        2.36        3.62      9.97 o 
   1  -5  11       76.16       85.14      9.77 o 
   2  -5  11        1.84        2.90      5.92 o 
   3  -5  11        0.69        5.26      7.22 o 
   4  -5  11       16.67       21.26      8.29 o 
  -6  -4  11        4.44       14.47     12.33 o 
  -5  -4  11        9.01        2.42     11.16 o 
  -4  -4  11      124.72      114.69     19.60 o 
  -3  -4  11        6.78        5.75     11.82 o 
  -2  -4  11       20.96       10.30      5.93 o 
  -1  -4  11       13.22        9.26      6.16 o 
   0  -4  11      140.31      132.88     10.69 o 
   1  -4  11       14.53       13.81      6.31 o 
   2  -4  11        0.23       -4.18      4.98 o 
   3  -4  11       36.61       45.56      8.24 o 
   4  -4  11       14.57        7.85      7.78 o 
   5  -4  11       19.26       14.43      7.76 o 
  -6  -3  11       10.49      -14.50      9.66 o 
  -5  -3  11       72.02       73.38     15.01 o 
  -4  -3  11        0.22       15.17     11.56 o 
  -3  -3  11        4.66        8.86      5.89 o 
  -2  -3  11       36.76       37.20      7.15 o 
  -1  -3  11        0.83       -4.12      6.43 o 
   0  -3  11       17.50       14.85     15.53 o 
   1  -3  11      135.82      132.93     10.39 o 
   2  -3  11       11.01        1.19      7.19 o 
   3  -3  11       15.69       14.65      9.79 o 
   4  -3  11      119.22      117.54     10.74 o 
   5  -3  11      161.44      164.55     15.97 o 
   6  -3  11       19.46       15.95     11.18 o 
  -6  -2  11       54.53       47.42     13.72 o 
  -5  -2  11       15.75       24.99     11.75 o 
  -4  -2  11      115.70      121.46     16.96 o 
  -3  -2  11       18.37       13.30     11.44 o 
  -2  -2  11       45.85       38.25      6.66 o 
  -1  -2  11      241.69      231.79     12.34 o 
   0  -2  11      385.99      381.48     15.71 o 
   1  -2  11        0.35       -2.71      4.70 o 
   2  -2  11        1.16        0.67      5.31 o 
   3  -2  11      171.05      157.38     11.18 o 
   4  -2  11       42.21       44.00      7.48 o 
   5  -2  11       51.32       58.38     22.93 o 
   6  -2  11       50.36       54.24     12.90 o 
  -6  -1  11       43.86       47.96     13.98 o 
  -5  -1  11       99.39      122.42     16.68 o 
  -4  -1  11       47.39       48.90     13.22 o 
  -3  -1  11        2.87      -13.04      8.95 o 
  -2  -1  11      270.97      275.92     22.34 o 
  -1  -1  11      479.99      490.72     22.25 o 
   0  -1  11       27.64       29.54      6.09 o 
   1  -1  11       68.18       52.12      7.20 o 
   2  -1  11        7.57       -2.04      4.45 o 
   3  -1  11        0.22       -7.54      5.83 o 
   4  -1  11      185.53      175.75     11.94 o 
   5  -1  11      106.45       88.79      9.70 o 
   6  -1  11       37.76       32.77     10.45 o 
   7  -1  11        9.61        4.84      9.46 o 
  -6   0  11       61.53       58.27      9.90 o 
  -5   0  11       15.19        3.01     10.80 o 
  -4   0  11       11.30       16.92      7.48 o 
  -3   0  11       51.85       56.15      8.78 o 
  -2   0  11      151.94      166.70     18.37 o 
  -1   0  11      258.03      275.31     21.31 o 
   0   0  11      434.48      385.91     14.88 o 
   1   0  11       15.86       12.13      9.58 o 
   2   0  11      216.26      213.99     11.67 o 
   3   0  11      138.01      138.84     10.05 o 
   4   0  11      144.97      150.14     10.87 o 
   5   0  11        5.11        4.91      7.45 o 
   6   0  11        0.33       -0.70      8.05 o 
   7   0  11       88.57       92.55     14.63 o 
  -6   1  11        8.07       -0.66      7.66 o 
  -5   1  11       31.61       32.20      8.89 o 
  -4   1  11        2.66       -5.08      6.67 o 
  -3   1  11        4.76        5.96      6.87 o 
  -2   1  11      246.51      300.33     15.59 o 
  -1   1  11      664.98      699.63     32.62 o 
   0   1  11       11.73       19.71     10.43 o 
   1   1  11       64.42       57.05     13.25 o 
   2   1  11      177.85      173.44     12.06 o 
   3   1  11      234.08      243.55     12.67 o 
   4   1  11        0.20        0.99      5.57 o 
   5   1  11       18.84       33.33      9.63 o 
   6   1  11        9.81        3.76      8.29 o 
   7   1  11       25.97       27.08     10.05 o 
   8   1  11       45.63       63.28     13.91 o 
  -5   2  11        3.82        8.24      8.22 o 
  -4   2  11       21.36       40.56     11.60 o 
  -3   2  11       71.77       80.83     10.17 o 
  -2   2  11      143.83      178.29     13.17 o 
  -1   2  11       60.30       85.66     14.13 o 
   0   2  11       61.44       89.22     10.21 o 
   1   2  11       85.42       83.60      9.83 o 
   2   2  11       95.15       96.05     10.10 o 
   3   2  11      373.22      390.71     24.33 o 
   4   2  11      197.73      226.66     12.69 o 
   5   2  11       19.42       23.26      9.16 o 
   6   2  11       23.15       30.32      9.86 o 
   7   2  11      163.34      156.74     16.75 o 
   8   2  11       51.98       29.96      7.83 o 
  -5   3  11        0.40        8.10      8.39 o 
  -4   3  11        3.94       -6.33      7.14 o 
  -3   3  11       54.21       73.31     11.69 o 
  -2   3  11      171.77      192.19     13.65 o 
  -1   3  11      174.25      217.59     14.00 o 
   0   3  11       31.23       27.80      8.17 o 
   1   3  11       18.78       18.21      7.63 o 
   2   3  11      510.77      531.84     21.22 o 
   3   3  11      409.84      429.40     18.67 o 
   4   3  11       42.38       51.38      8.24 o 
   5   3  11      115.53      129.00     14.16 o 
   6   3  11       32.26       15.09     12.37 o 
   7   3  11        1.32       -0.88      5.84 o 
   8   3  11       54.59       59.70     12.13 o 
  -4   4  11        0.10       -7.66      8.01 o 
  -3   4  11       72.20       98.29     11.84 o 
  -2   4  11       51.35       48.52     11.85 o 
  -1   4  11       16.10       24.83     10.06 o 
   0   4  11        0.28       11.97      7.27 o 
   1   4  11       99.81      109.89     10.98 o 
   2   4  11      140.57      146.43     12.22 o 
   3   4  11      200.51      253.70     14.86 o 
   4   4  11       42.60       40.49     13.93 o 
   5   4  11        0.16       -0.19      4.71 o 
   6   4  11       12.71       18.98      5.55 o 
   7   4  11       62.25       56.88      9.63 o 
   8   4  11        2.14       -2.72      6.29 o 
  -3   5  11       25.60       21.33      9.35 o 
  -2   5  11       11.64       13.76      8.21 o 
  -1   5  11       11.08       10.36      7.67 o 
   0   5  11        7.22        4.89      6.91 o 
   1   5  11       62.31       62.16      9.68 o 
   2   5  11       44.90       64.95     12.06 o 
   3   5  11        7.57       13.69      7.30 o 
   4   5  11        4.28       10.71     11.53 o 
   5   5  11       29.13       49.47     14.35 o 
   6   5  11       42.74       56.06     15.48 o 
   7   5  11       12.03        9.80      7.18 o 
   8   5  11        0.12        2.58      7.01 o 
  -2   6  11        9.86       23.64     11.28 o 
  -1   6  11        4.40        1.40      7.77 o 
   0   6  11        0.85        0.52      7.34 o 
   1   6  11       83.10       96.58     24.39 o 
   2   6  11       56.29       55.57      9.56 o 
   3   6  11        3.11        4.95     11.13 o 
   4   6  11        1.13        3.10     11.11 o 
   5   6  11        0.13       -7.71     13.22 o 
   6   6  11        8.50        1.04     11.72 o 
   7   6  11       61.39       52.40     16.70 o 
   8   6  11        4.05       -0.63      7.76 o 
   0   7  11        7.32        3.25      8.51 o 
   1   7  11        8.78        6.04      8.63 o 
   2   7  11       64.61       73.00     11.69 o 
   3   7  11       18.14       25.04     13.95 o 
   4   7  11        0.11       -0.68     13.51 o 
   5   7  11       11.13       11.11     14.73 o 
   6   7  11       62.44      101.98     19.70 o 
   7   7  11        5.13       15.83     15.10 o 
   2   8  11        0.41       -8.50      7.80 o 
   3   8  11        1.07       -7.68     12.83 o 
   4   8  11       94.87       68.42     18.49 o 
   5   8  11       18.31       -3.00     16.42 o 
  -2  -7  12        0.13        3.39      8.02 o 
  -5  -6  12      131.92      134.33     12.92 o 
  -4  -6  12       47.08       53.65     12.00 o 
  -3  -6  12        5.84        8.60     11.13 o 
  -2  -6  12        7.68       -3.90      6.78 o 
  -1  -6  12       55.43       47.11     19.17 o 
   0  -6  12        1.42       -6.63      6.27 o 
   1  -6  12       24.15       26.74     17.27 o 
  -5  -5  12        5.31       13.64     13.13 o 
  -4  -5  12       17.30       13.55      9.10 o 
  -3  -5  12       50.90       39.31     18.82 o 
  -2  -5  12        0.32       -3.78      6.25 o 
  -1  -5  12        6.11       11.94      6.88 o 
   0  -5  12       42.96       43.99      8.74 o 
   1  -5  12       20.72       24.69      7.66 o 
   2  -5  12        0.66       -0.15      6.64 o 
   3  -5  12       29.42       45.00      9.33 o 
  -6  -4  12        0.71       26.23     13.91 o 
  -5  -4  12       17.82        7.77     12.54 o 
  -4  -4  12       12.24        5.35     11.93 o 
  -3  -4  12        0.47        0.54      5.93 o 
  -2  -4  12      111.87       76.00     13.80 o 
  -1  -4  12      110.30      110.10     15.78 o 
   0  -4  12        0.17        8.37      6.14 o 
   1  -4  12        0.47       -0.95      5.71 o 
   2  -4  12       83.01       85.96     17.41 o 
   3  -4  12       20.71       19.16      8.59 o 
   4  -4  12       30.48       19.41     10.61 o 
  -6  -3  12       30.96       29.71     13.79 o 
  -5  -3  12       19.77       18.65     12.92 o 
  -4  -3  12        0.16        2.42     11.23 o 
  -3  -3  12       51.87       27.71     12.31 o 
  -2  -3  12       78.69       54.34      8.13 o 
  -1  -3  12       81.22       66.33      8.71 o 
   0  -3  12      303.14      276.93     17.62 o 
   1  -3  12      112.05       88.90      9.18 o 
   2  -3  12        0.13        2.06      5.44 o 
   3  -3  12       11.86       17.31      6.56 o 
   4  -3  12       69.26       77.16      9.71 o 
   5  -3  12        5.78       -1.64      7.08 o 
  -6  -2  12        0.65       -0.47     11.39 o 
  -5  -2  12       41.19       49.05     13.97 o 
  -4  -2  12       53.44       33.99     12.71 o 
  -3  -2  12       20.84       18.09     11.88 o 
  -2  -2  12       77.02       83.08     15.17 o 
  -1  -2  12      263.40      243.64     16.68 o 
   0  -2  12      122.84      103.03      9.41 o 
   1  -2  12       52.53       36.21      6.92 o 
   2  -2  12      185.93      203.71     16.02 o 
   3  -2  12       12.12       21.32      6.36 o 
   4  -2  12        5.43        6.86      6.46 o 
   5  -2  12        9.07       13.43      7.20 o 
   6  -2  12       41.78       37.75     11.88 o 
  -6  -1  12       24.18       46.04     14.47 o 
  -5  -1  12       22.69       31.85     12.75 o 
  -4  -1  12       16.75       15.25     11.39 o 
  -3  -1  12      135.57      137.20     18.27 o 
  -2  -1  12       62.36       51.51     13.91 o 
  -1  -1  12        1.07       17.29     10.73 o 
   0  -1  12      107.83      103.03      9.01 o 
   1  -1  12      343.59      320.31     24.98 o 
   2  -1  12       50.87       32.37      7.01 o 
   3  -1  12       22.75       12.46      6.10 o 
   4  -1  12       43.52       55.80      8.30 o 
   5  -1  12        0.30       -9.66      6.44 o 
   6  -1  12        2.11       13.13      8.74 o 
  -5   0  12        0.19       -9.86     10.12 o 
  -4   0  12       70.17       84.35     15.78 o 
  -3   0  12       11.12       28.51     12.38 o 
  -2   0  12       13.69       17.08     11.75 o 
  -1   0  12      131.21      123.45     16.60 o 
   0   0  12      107.21      133.27     17.40 o 
   1   0  12        3.80        3.54      5.29 o 
   2   0  12      101.77       94.86      8.93 o 
   3   0  12      137.04      136.30     12.44 o 
   4   0  12       39.03       50.44     16.56 o 
   5   0  12      116.37      105.74     13.84 o 
   6   0  12        7.08        4.63      9.04 o 
   7   0  12        0.45       -6.44      9.28 o 
  -5   1  12       18.20        2.31      8.34 o 
  -4   1  12       19.47       39.16      9.31 o 
  -3   1  12        0.27       -2.09      8.75 o 
  -2   1  12       50.12       55.31     13.84 o 
  -1   1  12       14.65       20.71     11.56 o 
   0   1  12      100.30      117.00     16.35 o 
   1   1  12      133.33      161.23     17.87 o 
   2   1  12       51.57       43.06      7.51 o 
   3   1  12       41.12       41.98      7.46 o 
   4   1  12      358.91      336.91     20.90 o 
   5   1  12      103.30      106.69     13.64 o 
   6   1  12        2.87       -8.13      8.69 o 
   7   1  12       80.00       82.63     14.47 o 
  -4   2  12       25.08       25.83      8.99 o 
  -3   2  12        7.54        6.65      7.96 o 
  -2   2  12        0.14       -4.18      6.36 o 
  -1   2  12       99.80      107.14     10.76 o 
   0   2  12      266.87      315.18     17.30 o 
   1   2  12        2.12        5.40     10.48 o 
   2   2  12       28.73       22.52     11.48 o 
   3   2  12      185.15      173.27     18.25 o 
   4   2  12       73.72       80.74      9.24 o 
   5   2  12       22.26       20.88      9.84 o 
   6   2  12      110.21       92.35     13.72 o 
   7   2  12       35.29       36.10     11.86 o 
  -4   3  12        5.58       19.15      9.42 o 
  -3   3  12        0.75       -1.33      8.09 o 
  -2   3  12       40.91       48.83      9.46 o 
  -1   3  12       24.93       28.68     11.36 o 
   0   3  12        4.53        3.36      7.57 o 
   1   3  12       39.54       62.27     14.29 o 
   2   3  12       56.96       76.83     10.36 o 
   3   3  12        4.31        7.33      9.93 o 
   5   3  12       20.12       15.15      9.35 o 
   6   3  12        0.16        7.65      5.78 o 
   7   3  12       10.42        4.38     14.21 o 
  -3   4  12        6.01        5.85      8.30 o 
  -2   4  12       16.34       17.76      8.42 o 
  -1   4  12       31.47       26.66      8.45 o 
   0   4  12        5.79       15.52     19.39 o 
   1   4  12        2.80        3.67      7.41 o 
   2   4  12        7.79        7.42      7.56 o 
   3   4  12      120.16      118.82     11.75 o 
   4   4  12        0.54       -0.35     11.96 o 
   6   4  12       36.96       43.18     15.20 o 
   7   4  12        3.60        0.34     10.00 o 
  -2   5  12       45.56       39.16      9.69 o 
  -1   5  12       15.47       20.67      8.91 o 
   0   5  12        0.08       -2.70      6.81 o 
   1   5  12        4.53        9.65      7.60 o 
   2   5  12        5.48        4.69      8.67 o 
   3   5  12       37.34       40.97      9.37 o 
   4   5  12       15.99       21.65     13.03 o 
   5   5  12       17.88       19.22     13.25 o 
   6   5  12        4.17       -8.22     12.24 o 
  -1   6  12       17.55       20.74      9.35 o 
   0   6  12        3.03       -8.20     11.98 o 
   1   6  12        0.08       -0.39      7.64 o 
   2   6  12       12.85       14.68      8.65 o 
   3   6  12       46.91       29.50     13.91 o 
   4   6  12        1.04        7.66     12.52 o 
   5   6  12       18.49       33.96     16.16 o 
   6   6  12       36.74       36.17     15.99 o 
   1   7  12        5.19        3.88      8.88 o 
   2   7  12       32.03       32.83      9.86 o 
   3   7  12        1.58      -11.51     11.51 o 
   4   7  12        0.28       -3.94     12.43 o 
   5   7  12       32.16       51.91     19.16 o 
  -4  -5  13       57.06       69.59     17.05 o 
  -3  -5  13       16.78       17.44      9.02 o 
  -2  -5  13        3.38        6.27      7.38 o 
  -1  -5  13       83.08       77.46     10.49 o 
   0  -5  13       40.06       34.66     16.02 o 
   1  -5  13        5.85       -5.26      6.42 o 
  -4  -4  13        4.73        0.70     12.17 o 
  -3  -4  13       74.19       72.65     16.51 o 
  -2  -4  13      127.38      119.44     29.86 o 
  -1  -4  13        2.12       -5.59      6.28 o 
   0  -4  13       39.40       33.62     12.80 o 
   1  -4  13      246.06      207.92     17.45 o 
   2  -4  13       41.21       33.90      8.27 o 
   3  -4  13        5.97       13.84      7.68 o 
  -5  -3  13        1.24        1.13     11.62 o 
  -4  -3  13       58.58       59.40     15.72 o 
  -3  -3  13       35.61       28.05     13.55 o 
  -2  -3  13        0.19        8.41     11.74 o 
  -1  -3  13      145.70      112.93     17.85 o 
   0  -3  13      197.28      199.63     16.39 o 
   1  -3  13        5.76       -2.85      5.66 o 
   2  -3  13       58.97       62.36      9.00 o 
   3  -3  13       89.11       78.22     13.78 o 
   4  -3  13        2.86       -4.85      6.57 o 
  -5  -2  13       64.78       84.25     17.15 o 
  -4  -2  13       16.00       14.04     13.36 o 
  -3  -2  13        2.15        7.75     12.03 o 
  -2  -2  13       26.04       18.30     12.45 o 
  -1  -2  13       52.07       49.30     13.32 o 
   0  -2  13        4.84        8.70      5.90 o 
   1  -2  13      113.94      116.38     13.16 o 
   2  -2  13       80.14       67.90      8.84 o 
   3  -2  13        3.04        3.27      8.50 o 
   4  -2  13       60.69       59.58      9.24 o 
   5  -2  13       22.84       31.55     11.62 o 
  -5  -1  13       33.94       61.59     16.04 o 
  -4  -1  13        6.19       -1.71     12.00 o 
  -3  -1  13       33.70       30.86     13.30 o 
  -2  -1  13        3.54       15.48     12.17 o 
  -1  -1  13       17.23       25.22     11.62 o 
   0  -1  13       34.09       25.44     11.63 o 
   1  -1  13       26.19       36.07      7.40 o 
   2  -1  13        3.98        4.88      5.49 o 
   3  -1  13      164.08      146.29     11.71 o 
   4  -1  13      102.98      114.39     15.50 o 
   5  -1  13       15.20        7.30      8.59 o 
  -4   0  13       10.13       23.58     13.27 o 
  -3   0  13        8.40       13.46     12.59 o 
  -2   0  13       49.06       54.57     14.45 o 
  -1   0  13       45.10       43.34     12.69 o 
   0   0  13        1.40       -1.72     10.52 o 
   1   0  13       20.58       18.82     11.44 o 
   2   0  13       66.22       65.80      8.69 o 
   3   0  13       49.24       31.12      7.19 o 
   4   0  13       62.25       56.73     11.28 o 
   5   0  13      153.02      161.86     17.24 o 
   6   0  13       26.41       25.69     11.49 o 
  -4   1  13       16.88       15.88     13.34 o 
  -3   1  13       57.11       93.83     17.48 o 
  -2   1  13        5.36        6.04     10.90 o 
  -1   1  13        7.81       15.95     10.48 o 
   0   1  13       86.72       82.86     15.36 o 
   1   1  13        7.44        8.46     10.88 o 
   2   1  13        2.53       -2.82     10.36 o 
   3   1  13       70.77       68.93      8.79 o 
   4   1  13       54.08       58.56     18.07 o 
   5   1  13       16.52       14.07      9.26 o 
   6   1  13       13.29       -1.76     10.00 o 
  -3   2  13       19.40       25.10     17.94 o 
  -2   2  13       14.81       20.64     11.81 o 
  -1   2  13        6.61       -3.20      9.61 o 
   0   2  13        0.60       15.43     11.46 o 
   1   2  13        3.62       -2.46      9.28 o 
   2   2  13       88.05       89.52     15.57 o 
   3   2  13        3.57       -6.34      9.94 o 
   5   2  13        3.47        6.93      9.02 o 
   6   2  13        7.30       -2.89      8.78 o 
  -3   3  13        8.52       14.86      8.81 o 
  -2   3  13        5.45        9.33      9.86 o 
  -1   3  13        9.91       13.02      8.02 o 
   0   3  13       15.17       21.80      8.57 o 
   1   3  13        0.29      -11.74      9.00 o 
   2   3  13       12.93       11.21     11.27 o 
   3   3  13       17.90       31.59     12.43 o 
   6   3  13        1.98       -1.47      5.99 o 
  -2   4  13       18.99       24.80      8.80 o 
  -1   4  13       22.59       29.22      9.35 o 
   0   4  13        0.18        1.19     12.24 o 
   1   4  13        0.51        4.36      7.91 o 
   2   4  13       39.06       60.49     10.39 o 
   3   4  13        6.54       14.92     11.75 o 
  -1   5  13        0.05        6.38      8.53 o 
   0   5  13       25.30       24.79      9.18 o 
   1   5  13       23.47       19.08      8.92 o 
   2   5  13        1.38       -3.20      7.87 o 
   3   5  13        5.99        7.66     12.75 o 
   4   5  13       27.45       52.07     16.58 o 
   1   6  13        0.65       11.04     13.78 o 
   2   6  13       11.80       20.73     18.96 o 
   3   6  13        4.08      -16.32     12.33 o 
   4   6  13       10.84       31.07     15.08 o 
   5   6  13        9.25       20.90     14.92 o 
  -2  -4  14       68.52       39.62     15.81 o 
  -1  -4  14        8.10        6.35      8.26 o 
   0  -4  14       39.11       44.09     15.92 o 
   1  -4  14        4.67       15.86      7.76 o 
  -3  -3  14        5.52       19.22     14.66 o 
  -2  -3  14       76.18       52.80     15.92 o 
  -1  -3  14       35.82       39.81     15.17 o 
   0  -3  14        0.27       -5.26      8.14 o 
   1  -3  14        1.23       -2.67     10.70 o 
   2  -3  14       33.02       23.70      7.89 o 
  -3  -2  14       50.11       67.03     16.82 o 
  -2  -2  14        6.09       -0.12     12.59 o 
  -1  -2  14        3.05       14.05     11.86 o 
   0  -2  14       70.16       57.69     14.02 o 
   1  -2  14        2.45       -3.01      5.98 o 
   2  -2  14        3.38        2.87      5.92 o 
   3  -2  14       22.88       11.67      7.52 o 
  -3  -1  14       30.45       30.98     14.44 o 
  -2  -1  14        7.96        7.94     12.45 o 
  -1  -1  14       41.46       20.72     12.56 o 
   0  -1  14        0.75        4.34     10.90 o 
   1  -1  14        0.45       18.55     12.00 o 
   2  -1  14       71.93       71.51      9.22 o 
   3  -1  14       12.43       12.31      7.09 o 
   4  -1  14        5.62        7.76      7.07 o 
  -3   0  14       24.56       19.57     13.32 o 
  -2   0  14       54.10       58.98     15.69 o 
  -1   0  14        8.38       -1.85     10.81 o 
   0   0  14        0.82      -13.27      8.85 o 
   1   0  14       53.68       41.29     13.41 o 
   2   0  14        0.56       -1.22     10.48 o 
   3   0  14        5.02        9.72     15.90 o 
   4   0  14       32.76       34.82      8.37 o 
   5   0  14        0.13      -11.53      8.29 o 
  -3   1  14        9.45        5.45     12.68 o 
  -2   1  14       26.70       23.56     12.19 o 
  -1   1  14       46.99       32.93     13.81 o 
   0   1  14       12.52        1.36     10.92 o 
   1   1  14        0.81      -14.55      9.70 o 
   2   1  14        1.61       -3.26     11.04 o 
   3   1  14       50.11       40.85     13.69 o 
   4   1  14        0.09       -7.59      8.08 o 
   5   1  14        2.60        4.49     10.12 o 
  -2   2  14       11.90       21.02     13.10 o 
  -1   2  14        3.51       -7.85     10.22 o 
   0   2  14       33.06       47.71     14.58 o 
   1   2  14       35.14       54.37     14.47 o 
   2   2  14        3.19       16.18     12.24 o 
   3   2  14        1.15       12.78     11.55 o 
  -1   3  14       40.89       51.53     14.68 o 
   0   3  14       14.64       17.95     12.80 o 
   1   3  14        2.18      -14.51     10.67 o 
   2   3  14       23.10       36.71     13.04 o 
   3   3  14       42.45       55.03     14.84 o 
   0   4  14        0.14        0.85      8.14 o 
   1   4  14        5.02        4.27     12.50 o 
   2   4  14        8.21       11.58     12.54 o 
   2   5  14        4.34        5.36      8.97 o 
   0  -2  15       76.38       45.66     14.44 o 
  -1  -1  15       24.37       17.88     12.19 o 
   0  -1  15       27.37       26.05     12.92 o 
   1  -1  15        8.22       15.39     12.40 o 
   2  -1  15        5.44        1.93     12.02 o 
  -1   0  15       52.33       70.56     15.99 o 
   0   0  15       22.51       37.18     14.24 o 
   1   0  15        1.65        9.80     12.14 o 
   2   0  15        4.88       12.31     12.59 o 
   3   0  15       15.31       15.55     12.83 o 
   0   1  15        2.29       -0.42     11.11 o 
   1   1  15       25.28       30.06     13.27 o 
   2   1  15        9.65       -2.19     11.74 o 
   3   1  15        0.88       -7.26     10.99 o 
   0   2  15       31.26       61.40     15.29 o 
   1   2  15        9.27        7.04     13.11 o 
   2   2  15        2.48       10.81     13.25 o 
   3   2  15       29.31       38.69     14.19 o 
                                                 
